# Supplementary material for: 1q amplification and PHF19 expressing high-risk cells are associated with relapsed/refractory multiple myeloma
Source: Nat Commun. 2024 May 16;15:4144. doi: 10.1038/s41467-024-48327-9 (PMC11099140; doi:10.1038/s41467-024-48327-9)
Supplement: Supplementary file 4 — Supplementary Data 1 [file 41467_2024_48327_MOESM4_ESM.xlsx]

## Sheet: Sheet1
Comparison group	Cluster	Log2FC	P	-Log10P	FDR
Senior	Cluster_1	0.2	0.00194	2.71	0.055
HRD	Cluster_1	0.14	0.0306	1.51	0.244
t(11;14)	Cluster_1	-0.19	0.015	1.82	0.173
Del(CDKN2C)	Cluster_1	-0.23	0.00895	2.05	0.134
GainAmp(CRBN)	Cluster_1	0.17	0.011	1.96	0.146
Gain(CRBN)	Cluster_1	0.21	0.00171	2.77	0.0497
GainAmp(TNFAIP8)	Cluster_1	0.15	0.0239	1.62	0.214
Gain(TNFAIP8)	Cluster_1	0.18	0.00699	2.16	0.123
GainAmp(CDKN2A)	Cluster_1	0.21	0.00895	2.05	0.134
Gain(CDKN2A)	Cluster_1	0.24	0.00387	2.41	0.0884
Gain(CDKN1B)	Cluster_1	0.2	0.000389	3.41	0.0204
GainAmp(WDR72)	Cluster_1	0.15	0.024	1.62	0.214
Gain(WDR72)	Cluster_1	0.18	0.0088	2.06	0.134
GainAmp(BLM)	Cluster_1	0.15	0.024	1.62	0.214
Gain(BLM)	Cluster_1	0.18	0.0088	2.06	0.134
GainAmp(ZNF227)	Cluster_1	0.21	0.00202	2.69	0.0557
Gain(ZNF227)	Cluster_1	0.22	0.00135	2.87	0.0434
Mut(TENT5C)	Cluster_1	0.14	0.00822	2.09	0.133
Mut(BRAF)	Cluster_1	-0.49	0.000138	3.86	0.00917
Mut(TRAF3)	Cluster_1	0.21	1.92e-07	6.72	0.000102
t(4;14)	Cluster_2	0.59	0.00503	2.3	0.104
Amp(CKS1B)	Cluster_2	-0.76	0.0013	2.89	0.0434
GainAmp(FGFR3)	Cluster_2	-0.44	0.0251	1.6	0.217
GainAmp(ADCY2)	Cluster_2	-0.3	0.0315	1.5	0.248
Amp(ADCY2)	Cluster_2	-0.74	0.0138	1.86	0.168
GainAmp(TNFAIP8)	Cluster_2	-0.32	0.0288	1.54	0.235
Amp(TNFAIP8)	Cluster_2	-0.49	0.0238	1.62	0.214
GainAmp(RAPGEF5)	Cluster_2	-0.42	0.00633	2.2	0.117
GainAmp(KLF14)	Cluster_2	-0.39	0.0095	2.02	0.136
Amp(KLF14)	Cluster_2	-0.64	0.0106	1.98	0.143
GainAmp(MYC)	Cluster_2	-0.35	0.0291	1.54	0.236
Amp(MYC)	Cluster_2	-0.63	0.00763	2.12	0.128
Del(CDKN2A)	Cluster_2	0.52	0.00885	2.05	0.134
Amp(CDKN1B)	Cluster_2	-0.7	0.0184	1.73	0.195
Del(CDKN1B)	Cluster_2	-0.64	0.0292	1.53	0.236
GainAmp(WDR72)	Cluster_2	-0.37	0.015	1.82	0.173
GainAmp(BLM)	Cluster_2	-0.37	0.015	1.82	0.173
GainAmp(ZNF426)	Cluster_2	-0.38	0.0108	1.97	0.145
Mut(DIS3)	Cluster_2	0.42	0.0238	1.62	0.214
Mut(FGFR3)	Cluster_2	0.54	0.027	1.57	0.228
NDMM->RRMM	Cluster_3	-0.41	0.0104	1.98	0.143
t(14;20)	Cluster_3	-0.27	0.0141	1.85	0.169
abnormal(MYC)	Cluster_3	0.34	0.0178	1.75	0.192
GainAmp(TNFAIP8)	Cluster_3	0.38	0.0128	1.89	0.161
Gain(TNFAIP8)	Cluster_3	0.39	0.0177	1.75	0.192
Del(TP53)	Cluster_3	-0.32	0.00448	2.35	0.0982
Mut(ACTG1)	Cluster_3	-0.97	0.000714	3.15	0.0282
Mut(MAFB)	Cluster_3	-0.25	0.00933	2.03	0.135
Senior	Cluster_4	0.23	0.0177	1.75	0.192
HRD	Cluster_4	-0.28	0.00325	2.49	0.0799
t(11;14)	Cluster_4	0.28	0.019	1.72	0.196
t(14;20)	Cluster_4	0.18	0.000666	3.18	0.0267
abnormal(MYC)	Cluster_4	-0.27	0.00567	2.25	0.11
GainAmp(ADCY2)	Cluster_4	-0.28	0.00547	2.26	0.109
Del(PRKN)	Cluster_4	0.19	0.0316	1.5	0.248
GainAmp(MYC)	Cluster_4	-0.25	0.0152	1.82	0.173
Amp(RNF20)	Cluster_4	-0.32	0.0212	1.67	0.205
Amp(TRAF2)	Cluster_4	-0.31	0.019	1.72	0.196
GainAmp(RRAS2)	Cluster_4	-0.3	0.00354	2.45	0.0839
GainAmp(ATM)	Cluster_4	-0.3	0.0105	1.98	0.143
Del(ABCD4)	Cluster_4	0.34	0.0178	1.75	0.192
Del(TRAF3)	Cluster_4	0.4	0.00851	2.07	0.133
GainAmp(WDR72)	Cluster_4	-0.28	0.0118	1.93	0.152
Amp(WDR72)	Cluster_4	-0.33	0.0191	1.72	0.196
GainAmp(BLM)	Cluster_4	-0.28	0.0118	1.93	0.152
Amp(BLM)	Cluster_4	-0.33	0.0191	1.72	0.196
GainAmp(ZNF426)	Cluster_4	-0.31	0.00431	2.37	0.0956
Amp(ZNF426)	Cluster_4	-0.3	0.0258	1.59	0.221
Mut(KRAS)	Cluster_4	-0.33	0.00513	2.29	0.104
Mut(FUBP1)	Cluster_4	0.44	0.0226	1.65	0.211
Mut(DNMT3A)	Cluster_4	0.47	4e-05	4.4	0.00413
Senior	Cluster_5	-0.47	0.00573	2.24	0.11
Del(PRKN)	Cluster_5	-0.55	0.00133	2.88	0.0434
Del(BRCA2)	Cluster_5	-0.39	0.0183	1.74	0.194
Del(DIS3)	Cluster_5	-0.39	0.0204	1.69	0.202
Amp(ABCD4)	Cluster_5	-0.64	0.0209	1.68	0.204
Amp(TRAF3)	Cluster_5	-0.66	0.0193	1.71	0.196
Mut(TENT5C)	Cluster_5	-0.68	0.000136	3.87	0.00917
Mut(ATM)	Cluster_5	-0.47	0.0316	1.5	0.248
Mut(KMT2C)	Cluster_5	0.59	8.72e-05	4.06	0.00713
SMM->NDMM	Cluster_6	0.3	0.0143	1.84	0.17
NDMM->RRMM	Cluster_6	-0.31	0.00842	2.07	0.133
Male	Cluster_6	-0.26	0.0151	1.82	0.173
Del(CDKN2A)	Cluster_6	0.39	0.00699	2.16	0.123
Del(BIRC3)	Cluster_6	0.38	0.0197	1.71	0.197
Amp(ABCD4)	Cluster_6	-0.3	0.000608	3.22	0.0266
Amp(TRAF3)	Cluster_6	-0.31	0.000421	3.38	0.0212
Mut(USP7)	Cluster_6	0.54	0.0176	1.76	0.192
Mut(ACTG1)	Cluster_6	-0.14	0.0251	1.6	0.217
Mut(ATM)	Cluster_6	-0.24	0.0211	1.68	0.204
Senior	Cluster_7	-0.31	0.00682	2.17	0.123
t(4;14)	Cluster_7	-0.4	5.86e-06	5.23	0.00104
t(11;14)	Cluster_7	0.27	0.0223	1.65	0.209
GainAmp(TNFAIP8)	Cluster_7	-0.28	0.0198	1.7	0.197
Del(BRCA2)	Cluster_7	-0.28	0.0228	1.64	0.212
Mut(NRAS)	Cluster_7	0.35	0.0281	1.55	0.233
Mut(TP53)	Cluster_7	0.38	0.0064	2.19	0.117
Mut(TGDS)	Cluster_7	-0.36	0.00829	2.08	0.133
Mut(EGR1)	Cluster_7	-0.56	0.00455	2.34	0.0985
Mut(FGFR3)	Cluster_7	-0.44	7.08e-05	4.15	0.00612
Mut(HUWE1)	Cluster_7	0.52	2.18e-05	4.66	0.00279
Mut(FUBP1)	Cluster_7	-0.7	0.0107	1.97	0.144
Mut(NF1)	Cluster_7	-0.4	0.00148	2.83	0.0455
NDMM->RRMM	Cluster_8	-0.43	0.00962	2.02	0.136
Male	Cluster_8	-0.4	0.018	1.74	0.193
Del(DOCK5)	Cluster_8	-0.34	0.0277	1.56	0.23
Mut(NRAS)	Cluster_8	-0.44	0.00514	2.29	0.104
Mut(TENT5C)	Cluster_8	-0.39	0.0216	1.67	0.205
Mut(TP53)	Cluster_8	-0.37	0.0208	1.68	0.204
Mut(ZNF292)	Cluster_8	-0.36	0.0276	1.56	0.23
Mut(HUWE1)	Cluster_8	-0.55	0.00688	2.16	0.123
Mut(PRDM1)	Cluster_8	-0.38	0.0154	1.81	0.175
HRD	Cluster_9	-0.33	0.00726	2.14	0.125
t(4;14)	Cluster_9	0.43	0.00199	2.7	0.0556
GainAmp(ADCY2)	Cluster_9	-0.52	6.21e-06	5.21	0.00105
Amp(ADCY2)	Cluster_9	-0.58	0.00847	2.07	0.133
GainAmp(TNFAIP8)	Cluster_9	-0.32	0.00515	2.29	0.104
GainAmp(KLF14)	Cluster_9	-0.26	0.0188	1.73	0.196
Amp(MYC)	Cluster_9	-0.35	0.0248	1.61	0.217
Amp(RNF20)	Cluster_9	-0.46	0.00514	2.29	0.104
GainAmp(TRAF2)	Cluster_9	-0.28	0.0317	1.5	0.248
Amp(TRAF2)	Cluster_9	-0.36	0.0247	1.61	0.216
GainAmp(RRAS2)	Cluster_9	-0.3	0.00764	2.12	0.128
Del(ABCD4)	Cluster_9	0.36	0.00304	2.52	0.0773
Del(TRAF3)	Cluster_9	0.35	0.0169	1.77	0.186
GainAmp(WDR72)	Cluster_9	-0.43	0.000369	3.43	0.0197
Amp(WDR72)	Cluster_9	-0.46	0.00169	2.77	0.0497
GainAmp(BLM)	Cluster_9	-0.43	0.000369	3.43	0.0197
Amp(BLM)	Cluster_9	-0.46	0.00169	2.77	0.0497
GainAmp(ZNF426)	Cluster_9	-0.41	0.000566	3.25	0.0259
GainAmp(ZNF227)	Cluster_9	-0.32	0.00373	2.43	0.086
GainAmp(SON)	Cluster_9	-0.24	0.0319	1.5	0.249
Mut(TENT5C)	Cluster_9	-0.31	0.0026	2.58	0.0683
Mut(BRAF)	Cluster_9	-0.56	0.0257	1.59	0.221
Mut(TRAF3)	Cluster_9	0.16	0.012	1.92	0.154
Mut(FGFR3)	Cluster_9	0.47	0.00338	2.47	0.0818
Mut(PRDM1)	Cluster_9	-0.37	4.04e-06	5.39	0.000862
Mut(NF1)	Cluster_9	0.53	0.00425	2.37	0.095
t(14;20)	Cluster_10	0.43	0.000552	3.26	0.0259
GainAmp(CKS1B)	Cluster_10	0.32	0.0287	1.54	0.235
Amp(RRAS2)	Cluster_10	-0.54	0.00131	2.88	0.0434
Amp(ZNF227)	Cluster_10	-0.5	0.00573	2.24	0.11
Mut(KMT2C)	Cluster_10	0.58	0.0315	1.5	0.248
Mut(DNMT3A)	Cluster_10	-0.35	0.0211	1.68	0.204
SMM->NDMM	Cluster_11	1.32	0.00826	2.08	0.133
NDMM->RRMM	Cluster_11	1.37	0.000818	3.09	0.0315
SMM->RRMM	Cluster_11	2.69	2.17e-05	4.66	0.00279
t(4;14)	Cluster_11	-0.94	0.00954	2.02	0.136
Del(TENT5C)	Cluster_11	-0.89	0.0198	1.7	0.197
GainAmp(CKS1B)	Cluster_11	0.79	0.0296	1.53	0.239
Amp(CKS1B)	Cluster_11	1.54	0.00749	2.13	0.127
Del(CDKN1B)	Cluster_11	1.46	0.0268	1.57	0.227
Mut(DIS3)	Cluster_11	-0.85	0.0122	1.91	0.156
Mut(TP53)	Cluster_11	1.25	0.0245	1.61	0.216
Mut(TGDS)	Cluster_11	-1.62	0.000108	3.97	0.00813
Mut(FGFR3)	Cluster_11	-0.71	0.0233	1.63	0.214
Mut(ACTG1)	Cluster_11	-1.97	3.03e-05	4.52	0.00334
Mut(FUBP1)	Cluster_11	-2.69	9.77e-07	6.01	0.000284
Mut(KMT2C)	Cluster_11	-2.48	5.81e-06	5.24	0.00104
Mut(DNMT3A)	Cluster_11	-2.36	0.000121	3.92	0.0088
Mut(NRAS)	Cluster_12	-0.58	0.00724	2.14	0.125
SMM->NDMM	Cluster_13	-0.97	0.00909	2.04	0.134
HRD	Cluster_13	0.81	0.0029	2.54	0.0749
GainAmp(RAPGEF5)	Cluster_13	0.74	0.00844	2.07	0.133
Gain(RAPGEF5)	Cluster_13	0.79	0.00968	2.01	0.136
GainAmp(KLF14)	Cluster_13	0.69	0.013	1.89	0.162
Gain(KLF14)	Cluster_13	0.75	0.0145	1.84	0.17
Del(BIRC3)	Cluster_13	-1.43	0.000136	3.87	0.00917
GainAmp(ATM)	Cluster_13	0.64	0.018	1.74	0.193
Gain(ATM)	Cluster_13	0.67	0.0274	1.56	0.23
Del(ATM)	Cluster_13	-1.38	0.000207	3.68	0.0125
Del(ABCD4)	Cluster_13	-0.78	0.00624	2.2	0.116
Del(TRAF3)	Cluster_13	-0.84	0.00965	2.02	0.136
GainAmp(WDR72)	Cluster_13	0.74	0.00906	2.04	0.134
Gain(WDR72)	Cluster_13	0.74	0.0261	1.58	0.222
GainAmp(BLM)	Cluster_13	0.74	0.00906	2.04	0.134
Gain(BLM)	Cluster_13	0.74	0.0261	1.58	0.222
Gain(AKAP1)	Cluster_13	0.66	0.000501	3.3	0.0243
GainAmp(ZNF426)	Cluster_13	0.75	0.0084	2.08	0.133
Gain(ZNF426)	Cluster_13	0.8	0.0111	1.95	0.147
Mut(TRAF3)	Cluster_13	-0.39	0.0189	1.72	0.196
Mut(USP7)	Cluster_13	-2.1	6.97e-09	8.16	7.43e-06
Mut(FGFR3)	Cluster_13	-1.86	1.43e-08	7.85	1.14e-05
Mut(ZNF292)	Cluster_13	-0.69	0.0145	1.84	0.17
Mut(KMT2C)	Cluster_13	-0.35	0.0306	1.51	0.244
HRD	Cluster_14	-0.48	0.0237	1.62	0.214
t(MYC)	Cluster_14	-0.52	0.0117	1.93	0.152
Del(PRKN)	Cluster_14	0.76	0.0211	1.67	0.204
GainAmp(RAPGEF5)	Cluster_14	-0.53	0.0116	1.94	0.151
GainAmp(KLF14)	Cluster_14	-0.52	0.015	1.82	0.173
Del(CDKN2A)	Cluster_14	-0.76	0.00822	2.08	0.133
Del(BIRC3)	Cluster_14	-0.57	0.0194	1.71	0.196
Amp(ABCD4)	Cluster_14	-0.4	0.0198	1.7	0.197
Amp(TRAF3)	Cluster_14	-0.39	0.0223	1.65	0.209
GainAmp(WDR72)	Cluster_14	-0.57	0.0189	1.72	0.196
GainAmp(BLM)	Cluster_14	-0.57	0.0189	1.72	0.196
Mut(FGFR3)	Cluster_14	-0.53	0.00228	2.64	0.0609
Mut(ATM)	Cluster_14	-0.38	0.0135	1.87	0.165
Mut(NF1)	Cluster_14	-0.59	0.00126	2.9	0.043
Mut(DNMT3A)	Cluster_14	1.46	3.1e-15	14.51	9.92e-12
Mut(MAFB)	Cluster_14	-0.4	0.0109	1.96	0.145
SMM->NDMM	Cluster_15	-0.72	0.0235	1.63	0.214
Del(ATM)	Cluster_15	-0.58	0.0251	1.6	0.217
GainAmp(ABCD4)	Cluster_15	-0.83	0.00826	2.08	0.133
Amp(ABCD4)	Cluster_15	-1.71	1.58e-06	5.8	0.000389
GainAmp(TRAF3)	Cluster_15	-0.81	0.00903	2.04	0.134
Amp(TRAF3)	Cluster_15	-1.7	1.25e-06	5.9	0.000333
Mut(TGDS)	Cluster_15	0.97	0.0234	1.63	0.214
Mut(DNMT3A)	Cluster_15	-1.06	7.4e-05	4.13	0.00624
t(4;14)	Cluster_16	-0.38	0.0192	1.72	0.196
abnormal(MYC)	Cluster_16	0.34	0.0101	2	0.14
GainAmp(DNMT3A)	Cluster_16	0.49	0.00305	2.52	0.0773
Amp(DNMT3A)	Cluster_16	0.58	0.00507	2.3	0.104
Gain(DNMT3A)	Cluster_16	0.23	0.00225	2.65	0.0606
GainAmp(CRBN)	Cluster_16	0.4	0.00333	2.48	0.0813
Amp(CRBN)	Cluster_16	0.58	0.000405	3.39	0.0209
Gain(CRBN)	Cluster_16	0.36	0.0163	1.79	0.182
GainAmp(FGFR3)	Cluster_16	0.49	0.00688	2.16	0.123
Amp(FGFR3)	Cluster_16	0.41	0.0124	1.91	0.157
Amp(ADCY2)	Cluster_16	0.56	0.0238	1.62	0.214
Amp(TNFAIP8)	Cluster_16	0.49	0.00592	2.23	0.112
Amp(TNXB)	Cluster_16	0.56	0.0245	1.61	0.216
Amp(RAPGEF5)	Cluster_16	0.51	0.000769	3.11	0.03
GainAmp(KLF14)	Cluster_16	0.38	0.00403	2.4	0.0914
Amp(KLF14)	Cluster_16	0.71	0.00311	2.51	0.0778
Amp(CDKN2A)	Cluster_16	0.46	0.00361	2.44	0.0843
Amp(RNF20)	Cluster_16	0.44	0.00894	2.05	0.134
Amp(TRAF2)	Cluster_16	0.45	0.0035	2.46	0.0835
GainAmp(RRAS2)	Cluster_16	0.32	0.0141	1.85	0.169
Amp(RRAS2)	Cluster_16	0.48	0.0037	2.43	0.0858
GainAmp(CCND1)	Cluster_16	0.37	0.00641	2.19	0.117
Amp(CCND1)	Cluster_16	0.62	0.0083	2.08	0.133
Amp(ATM)	Cluster_16	0.57	0.0105	1.98	0.143
GainAmp(CDKN1B)	Cluster_16	0.56	0.00314	2.5	0.0779
Amp(CDKN1B)	Cluster_16	0.61	0.0216	1.67	0.205
Del(RB1)	Cluster_16	-0.32	0.0149	1.83	0.173
GainAmp(ABCD4)	Cluster_16	0.54	0.00977	2.01	0.136
Gain(ABCD4)	Cluster_16	0.4	0.0171	1.77	0.188
GainAmp(TRAF3)	Cluster_16	0.55	0.00942	2.03	0.136
Gain(TRAF3)	Cluster_16	0.41	0.0166	1.78	0.185
GainAmp(WDR72)	Cluster_16	0.42	0.0018	2.74	0.0515
Amp(WDR72)	Cluster_16	0.35	0.0246	1.61	0.216
Gain(WDR72)	Cluster_16	0.45	0.00512	2.29	0.104
GainAmp(BLM)	Cluster_16	0.42	0.0018	2.74	0.0515
Amp(BLM)	Cluster_16	0.35	0.0246	1.61	0.216
Gain(BLM)	Cluster_16	0.45	0.00512	2.29	0.104
Del(WWOX)	Cluster_16	0.38	0.0249	1.6	0.217
GainAmp(AKAP1)	Cluster_16	0.41	0.0237	1.63	0.214
Amp(AKAP1)	Cluster_16	0.55	0.00726	2.14	0.125
GainAmp(ZNF426)	Cluster_16	0.29	0.0204	1.69	0.202
Amp(ZNF426)	Cluster_16	0.54	0.00821	2.09	0.133
Amp(ZNF227)	Cluster_16	0.61	0.0188	1.72	0.196
GainAmp(SON)	Cluster_16	0.29	0.029	1.54	0.236
Amp(SON)	Cluster_16	0.56	0.00617	2.21	0.116
Mut(TENT5C)	Cluster_16	-0.49	0.00433	2.36	0.0956
Mut(NFKBIA)	Cluster_16	-0.72	0.0208	1.68	0.204
Mut(ACTG1)	Cluster_16	-0.61	0.0262	1.58	0.222
Mut(BRAF)	Cluster_17	-0.91	0.000108	3.97	0.00813
Mut(HUWE1)	Cluster_17	-0.9	0.014	1.85	0.169
Mut(FUBP1)	Cluster_17	-1.19	3.54e-07	6.45	0.000142
Mut(KMT2C)	Cluster_17	-1.23	0.0116	1.94	0.151
Mut(NF1)	Cluster_17	-0.63	0.0132	1.88	0.163
t(14;20)	Cluster_18	-0.77	0.0276	1.56	0.23
Del(CDKN1B)	Cluster_18	-1.47	0.00554	2.26	0.109
Mut(NRAS)	Cluster_18	-1.62	0.00164	2.78	0.0492
Mut(TENT5C)	Cluster_18	-0.87	0.0165	1.78	0.184
Mut(TP53)	Cluster_18	-1.64	0.000879	3.06	0.0331
Mut(HUWE1)	Cluster_18	-2.52	1.9e-05	4.72	0.00276
Mut(PRDM1)	Cluster_18	-0.68	0.0221	1.66	0.209
Mut(KMT2B)	Cluster_18	-1.39	0.00862	2.06	0.134
Mut(KMT2C)	Cluster_18	-0.65	0.0262	1.58	0.222
t(4;14)	Cluster_19	0.45	0.0137	1.86	0.168
t(14;20)	Cluster_19	-1.18	0.00869	2.06	0.134
Del(CDKN2C)	Cluster_19	-0.63	0.0233	1.63	0.214
Amp(CKS1B)	Cluster_19	-0.79	0.0205	1.69	0.202
GainAmp(DNMT3A)	Cluster_19	-1.08	3.72e-06	5.43	0.000851
Amp(DNMT3A)	Cluster_19	-0.99	2.47e-05	4.61	0.00282
Amp(CRBN)	Cluster_19	-1.05	0.000423	3.37	0.0212
Amp(FGFR3)	Cluster_19	-0.98	2.41e-05	4.62	0.00282
Amp(ADCY2)	Cluster_19	-0.99	0.000908	3.04	0.0338
Amp(TNXB)	Cluster_19	-0.8	0.000147	3.83	0.00963
Amp(RAPGEF5)	Cluster_19	-1.19	0.000633	3.2	0.0267
Amp(KLF14)	Cluster_19	-0.98	0.000946	3.02	0.0348
Amp(MYC)	Cluster_19	-1.03	7.03e-05	4.15	0.00612
Amp(RRAS2)	Cluster_19	-0.83	0.000125	3.9	0.00887
Amp(CCND1)	Cluster_19	-0.96	8.91e-05	4.05	0.00713
Del(BIRC3)	Cluster_19	0.5	0.00547	2.26	0.109
Amp(ATM)	Cluster_19	-0.9	0.00101	3	0.0366
Del(ATM)	Cluster_19	0.5	0.00547	2.26	0.109
GainAmp(CDKN1B)	Cluster_19	-1	5.7e-05	4.24	0.00552
Amp(CDKN1B)	Cluster_19	-0.96	6.19e-05	4.21	0.00566
Amp(ABCD4)	Cluster_19	-0.9	0.000194	3.71	0.0122
Amp(TRAF3)	Cluster_19	-0.88	0.000202	3.69	0.0124
GainAmp(AKAP1)	Cluster_19	-0.91	0.000109	3.96	0.00813
Amp(AKAP1)	Cluster_19	-1.1	8.57e-06	5.07	0.00131
Amp(ZNF426)	Cluster_19	-1.04	0.000597	3.22	0.0265
Amp(ZNF227)	Cluster_19	-0.85	0.000656	3.18	0.0267
Amp(SON)	Cluster_19	-1.03	3.25e-05	4.49	0.00346
Mut(USP7)	Cluster_19	0.82	5.01e-05	4.3	0.00501
Mut(ZNF292)	Cluster_19	1.45	0.0183	1.74	0.194
Mut(ATM)	Cluster_19	-0.61	0.0215	1.67	0.205
Mut(KMT2C)	Cluster_19	-1.24	1.83e-07	6.74	0.000102
Mut(DNMT3A)	Cluster_19	-0.83	0.00344	2.46	0.0827
SMM->NDMM	Cluster_20	1.52	0.00282	2.55	0.0733
NDMM->RRMM	Cluster_20	1.34	0.00105	2.98	0.0373
SMM->RRMM	Cluster_20	2.87	2.36e-05	4.63	0.00282
GainAmp(CKS1B)	Cluster_20	1.09	0.00503	2.3	0.104
Amp(CKS1B)	Cluster_20	1.69	0.00949	2.02	0.136
Del(CDKN1B)	Cluster_20	1.34	0.014	1.85	0.169
Mut(TGDS)	Cluster_20	-2.17	7.05e-06	5.15	0.00113
Mut(EGR1)	Cluster_20	-1.67	0.00138	2.86	0.0434
Mut(ACTG1)	Cluster_20	-2.52	6.85e-07	6.16	0.000219
Mut(FUBP1)	Cluster_20	-2.25	0.000314	3.5	0.0178
Mut(KMT2C)	Cluster_20	-3.06	5.98e-07	6.22	0.000213
Mut(DNMT3A)	Cluster_20	-1.82	5.49e-06	5.26	0.00104
SMM->NDMM	Cluster_21	-1.48	0.00141	2.85	0.0437
SMM->RRMM	Cluster_21	-1.56	0.00123	2.91	0.0426
t(11;14)	Cluster_21	-1.4	0.00214	2.67	0.0581
GainAmp(ZNF227)	Cluster_21	0.87	0.0153	1.81	0.175
Gain(ZNF227)	Cluster_21	0.85	0.0276	1.56	0.23
Mut(BRAF)	Cluster_21	-1.91	0.00481	2.32	0.103
Mut(TP53)	Cluster_21	-1.17	0.0215	1.67	0.205
Mut(USP7)	Cluster_21	-2.46	0.00925	2.03	0.135
Mut(TGDS)	Cluster_21	0.75	0.0104	1.98	0.143
Mut(EGR1)	Cluster_21	0.99	0.00779	2.11	0.13
Mut(HUWE1)	Cluster_21	-4.2	3.82e-09	8.42	6.11e-06
SMM->RRMM	Cluster_22	1.24	0.0306	1.51	0.244
Male	Cluster_22	1.21	0.0193	1.71	0.196
t(4;14)	Cluster_22	-1.87	0.000522	3.28	0.0249
Del(TENT5C)	Cluster_22	-1.01	0.0215	1.67	0.205
GainAmp(CKS1B)	Cluster_22	1.07	0.0282	1.55	0.233
Del(PRKN)	Cluster_22	-1.03	0.0156	1.81	0.176
GainAmp(RAPGEF5)	Cluster_22	1.53	0.00927	2.03	0.135
Gain(RAPGEF5)	Cluster_22	1.43	0.0111	1.95	0.147
GainAmp(KLF14)	Cluster_22	1.6	0.0066	2.18	0.12
Gain(KLF14)	Cluster_22	1.5	0.0105	1.98	0.143
Del(CDKN2A)	Cluster_22	-1.7	0.0308	1.51	0.245
Amp(RRAS2)	Cluster_22	-1.59	0.0277	1.56	0.23
Del(BIRC3)	Cluster_22	-1.48	0.0083	2.08	0.133
Del(ATM)	Cluster_22	-1.89	0.00238	2.62	0.0628
Del(ABCD4)	Cluster_22	-1.42	0.0126	1.9	0.159
Del(TRAF3)	Cluster_22	-1.25	0.0245	1.61	0.216
Mut(KRAS)	Cluster_22	-1.43	0.00729	2.14	0.125
Mut(DIS3)	Cluster_22	-1.35	0.00697	2.16	0.123
Mut(USP7)	Cluster_22	-1.39	0.0158	1.8	0.177
Mut(FGFR3)	Cluster_22	-1.9	0.00104	2.98	0.0373
Mut(ACTG1)	Cluster_22	-0.95	0.0309	1.51	0.245
Mut(KMT2C)	Cluster_22	-2.79	0.000189	3.72	0.0121
Mut(DNMT3A)	Cluster_22	-1.55	0.0016	2.8	0.0485
SMM->NDMM	Cluster_23	1.64	0.0134	1.87	0.165
SMM->RRMM	Cluster_23	1.39	0.0319	1.5	0.249
GainAmp(CKS1B)	Cluster_23	1.19	0.023	1.64	0.213
Mut(BRAF)	Cluster_23	-1.63	0.00577	2.24	0.11
Mut(TGDS)	Cluster_23	-2.95	6.05e-05	4.22	0.00566
Mut(EGR1)	Cluster_23	-1.61	0.00713	2.15	0.125
Mut(ACTG1)	Cluster_23	-2.51	0.000249	3.6	0.0145
Mut(FUBP1)	Cluster_23	-4.46	1.99e-05	4.7	0.00277
NDMM->RRMM	Cluster_24	-0.84	0.0206	1.69	0.202
HRD	Cluster_24	0.94	0.00936	2.03	0.135
t(11;14)	Cluster_24	-0.9	0.0213	1.67	0.205
t(14;20)	Cluster_24	-0.6	0.0257	1.59	0.221
GainAmp(ADCY2)	Cluster_24	0.81	0.0311	1.51	0.246
GainAmp(TNFAIP8)	Cluster_24	1.23	0.00423	2.37	0.095
Gain(TNFAIP8)	Cluster_24	1.04	0.0107	1.97	0.144
GainAmp(CDKN2A)	Cluster_24	1.6	0.000464	3.33	0.0228
Amp(CDKN2A)	Cluster_24	2.08	0.0235	1.63	0.214
Gain(CDKN2A)	Cluster_24	1.32	0.002	2.7	0.0556
GainAmp(RNF20)	Cluster_24	1.48	0.000621	3.21	0.0267
Gain(RNF20)	Cluster_24	1.6	0.00204	2.69	0.0557
GainAmp(TRAF2)	Cluster_24	1.38	0.00107	2.97	0.0375
Amp(TRAF2)	Cluster_24	1.3	0.0298	1.53	0.239
Gain(TRAF2)	Cluster_24	1.41	0.00606	2.22	0.114
Del(BIRC3)	Cluster_24	-1.85	0.00138	2.86	0.0434
Del(ATM)	Cluster_24	-2.11	0.000874	3.06	0.0331
GainAmp(WDR72)	Cluster_24	0.87	0.0291	1.54	0.236
GainAmp(BLM)	Cluster_24	0.87	0.0291	1.54	0.236
GainAmp(ZNF227)	Cluster_24	0.96	0.0194	1.71	0.196
Mut(BRAF)	Cluster_24	-2.21	0.00136	2.87	0.0434
Mut(TP53)	Cluster_24	-1.35	0.00574	2.24	0.11
Mut(HUWE1)	Cluster_24	-3.57	3.04e-07	6.52	0.000139
Mut(PRDM1)	Cluster_24	-1.6	0.000326	3.49	0.018
Mut(NF1)	Cluster_24	-1.07	0.0131	1.88	0.162
Mut(DNMT3A)	Cluster_24	-0.69	0.0286	1.54	0.235
SMM->NDMM	Cluster_25	-1.67	0.0169	1.77	0.186
SMM->RRMM	Cluster_25	-2.15	0.00737	2.13	0.125
t(11;14)	Cluster_25	-2.91	0.00161	2.79	0.0485
t(14;20)	Cluster_25	-2.28	0.00577	2.24	0.11
Del(CDKN2C)	Cluster_25	-3.04	0.00135	2.87	0.0434
Del(TENT5C)	Cluster_25	-2.04	0.0174	1.76	0.19
GainAmp(RNF20)	Cluster_25	1.92	0.0142	1.85	0.17
GainAmp(TRAF2)	Cluster_25	1.76	0.0228	1.64	0.212
Del(BIRC3)	Cluster_25	-3.39	0.0286	1.54	0.235
Del(ATM)	Cluster_25	-5.37	0.0154	1.81	0.175
Del(CDKN1B)	Cluster_25	-3.01	0.0031	2.51	0.0778
Del(ABCD4)	Cluster_25	-5.06	0.000667	3.18	0.0267
Del(TRAF3)	Cluster_25	-5.37	0.000637	3.2	0.0267
Del(TP53)	Cluster_25	-2.17	0.00451	2.35	0.0982
GainAmp(ZNF227)	Cluster_25	2.01	0.0119	1.93	0.152
Gain(ZNF227)	Cluster_25	1.85	0.024	1.62	0.214
Mut(NRAS)	Cluster_25	-1.66	0.0197	1.7	0.197
Mut(BRAF)	Cluster_25	-3.67	0.00066	3.18	0.0267
Mut(TRAF3)	Cluster_25	-2.5	0.0145	1.84	0.17
Mut(TP53)	Cluster_25	-3.84	0.000594	3.23	0.0265
Mut(USP7)	Cluster_25	-5.37	0.00024	3.62	0.0142
Mut(NFKBIA)	Cluster_25	-2.26	0.0036	2.44	0.0843
Mut(FGFR3)	Cluster_25	-3.43	0.00126	2.9	0.043
Mut(HUWE1)	Cluster_25	-5.37	0.000318	3.5	0.0178
Mut(KMT2C)	Cluster_25	-2.5	0.0145	1.84	0.17
Mut(NF1)	Cluster_25	-2.54	0.0127	1.9	0.159
Mut(DNMT3A)	Cluster_25	-4.21	0.000558	3.25	0.0259
Mut(MAFB)	Cluster_25	-2.54	0.0127	1.9	0.159
