# Supplementary material for: 1q amplification and PHF19 expressing high-risk cells are associated with relapsed/refractory multiple myeloma
Source: Nat Commun. 2024 May 16;15:4144. doi: 10.1038/s41467-024-48327-9 (PMC11099140; doi:10.1038/s41467-024-48327-9)
Supplement: Supplementary file 5 — Supplementary Data 2 [file 41467_2024_48327_MOESM5_ESM.xlsx]

## Sheet: Sheet1
	RRPC11 detected	RRPC11	Mean RRPC11	Mean not RRPC11	Log2FC	P	FDR
		detected
E2F8	0.3	0.01	37.9	1.36	4.8	0	0
ESCO2	0.35	0.02	49.83	2.03	4.61	0	0
RRM2	0.73	0.06	270.28	11.06	4.61	0	0
PKMYT1	0.23	0.01	24.75	1.02	4.59	0	0
CDCA5	0.42	0.02	61.21	2.77	4.47	0	0
DIAPH3	0.8	0.06	332.05	15.66	4.41	0	0
NEIL3	0.13	0.01	13.68	0.65	4.4	0	0
KIF18B	0.29	0.01	39.72	1.91	4.38	0	0
SPC25	0.46	0.02	76.84	3.71	4.37	0	0
MELK	0.6	0.04	120.3	6.09	4.3	0	0
IQGAP3	0.1	0	10.71	0.55	4.29	0	0
EXO1	0.41	0.02	62.09	3.24	4.26	0	0
KIF15	0.54	0.03	94.19	4.95	4.25	0	0
FAM111B	0.48	0.03	93.65	5.03	4.22	0	0
KIFC1	0.31	0.02	37.18	2.09	4.15	0	0
CKAP2L	0.33	0.02	44.98	2.57	4.13	0	0
TICRR	0.16	0.01	16.2	0.94	4.11	0	0
ANLN	0.55	0.03	110.82	6.41	4.11	0	0
PBK	0.37	0.02	49.14	2.88	4.09	0	0
WDR62	0.42	0.03	62.01	3.69	4.07	0	0
UHRF1	0.27	0.02	35.81	2.17	4.04	0	0
MCM10	0.28	0.02	34.46	2.1	4.04	0	0
HJURP	0.21	0.01	23.06	1.4	4.04	0	0
CENPI	0.19	0.01	23.07	1.42	4.02	0	0
AURKB	0.27	0.01	34.4	2.12	4.02	0	0
CLSPN	0.56	0.04	114.91	7.11	4.01	0	0
KIF11	0.56	0.04	111.07	7	3.99	0	0
CIT	0.42	0.03	71.68	4.59	3.97	0	0
SKA3	0.19	0.01	19.39	1.24	3.96	0	0
POLQ	0.79	0.08	249.7	16.4	3.93	0	0
CDK1	0.37	0.02	49.77	3.27	3.93	0	0
SPC24	0.25	0.01	27.5	1.82	3.92	0	0
BUB1B	0.49	0.03	81.62	5.39	3.92	0	0
KIF23	0.32	0.02	44.43	2.94	3.92	0	0
NCAPG	0.52	0.04	98.45	6.62	3.89	0	0
DSCC1	0.24	0.02	27.33	1.86	3.88	0	0
SKA1	0.28	0.02	32.54	2.23	3.87	0	0
CDC45	0.29	0.02	35.21	2.43	3.85	0	0
HIST1H3G	0.19	0.01	26.23	1.83	3.84	0	0
RTKN2	0.12	0.01	15.95	1.12	3.84	0	0
STIL	0.44	0.03	71.99	5.1	3.82	0	0
PLK4	0.35	0.02	45.65	3.29	3.79	0	0
TK1	0.47	0.04	75.94	5.49	3.79	0	0
NCAPH	0.28	0.02	32.52	2.35	3.79	0	0
SHCBP1	0.56	0.05	107.16	7.79	3.78	0	0
MKI67	0.67	0.05	192.5	14.05	3.78	0	0
RECQL4	0.17	0.01	17.2	1.26	3.77	0	0
DTL	0.74	0.07	271.16	19.94	3.77	0	0
PCLAF	0.63	0.07	136.27	10.04	3.76	0	0
ESPL1	0.17	0.01	17.65	1.31	3.75	0	0
TTK	0.39	0.03	57.19	4.24	3.75	0	0
KIF4A	0.3	0.02	40.03	2.99	3.74	0	0
PAQR4	0.12	0.01	12.39	0.93	3.73	0	0
CDC25C	0.31	0.02	43.28	3.26	3.73	0	0
CDCA2	0.24	0.02	30.46	2.32	3.71	0	0
NCAPG2	0.7	0.07	178.95	13.65	3.71	0	0
CDT1	0.26	0.02	28.14	2.16	3.71	0	0
ZWINT	0.26	0.02	27.52	2.11	3.7	0	0
NUSAP1	0.73	0.08	244.31	19.06	3.68	0	0
E2F1	0.33	0.02	38.8	3.05	3.67	0	0
TYMS	0.59	0.06	108.72	8.59	3.66	0	0
FOXM1	0.3	0.02	34.54	2.76	3.64	0	0
RAD51AP1	0.34	0.03	40.91	3.29	3.63	0	0
BRIP1	0.74	0.09	231.51	18.68	3.63	0	0
AC079841.2	0.1	0.01	10.75	0.88	3.61	0	0
ASF1B	0.34	0.03	44.15	3.65	3.6	0	0
XRCC2	0.31	0.02	37.64	3.15	3.58	0	0
CCNA2	0.24	0.02	28.92	2.42	3.58	0	0
NUF2	0.61	0.06	127.64	10.68	3.58	0	0
C21orf58	0.45	0.04	65.98	5.52	3.58	0	0
HIST1H3F	0.19	0.02	26.99	2.26	3.58	0	0
KIF24	0.2	0.02	23.25	1.99	3.55	0	0
STMN1	0.79	0.12	260.52	22.95	3.5	0	0
FBXO43	0.12	0.01	13.74	1.21	3.5	0	0
KIF2C	0.21	0.02	23.96	2.14	3.49	0	0
CDCA4	0.3	0.03	41.81	3.73	3.49	0	0
NDC80	0.49	0.05	87.06	7.8	3.48	0	0
E2F2	0.33	0.03	43.19	3.9	3.47	0	0
HIST1H3B	0.48	0.05	111.55	10.12	3.46	0	0
GTSE1	0.29	0.02	37.11	3.37	3.46	0	0
ATAD5	0.6	0.07	119.25	10.84	3.46	0	0
ZNF730	0.12	0.01	18.66	1.7	3.45	0	0
TOP2A	0.56	0.05	162.32	14.85	3.45	0	0
TACC3	0.42	0.04	60.77	5.56	3.45	0	0
REXO5	0.12	0.01	11.8	1.08	3.45	0	0
ECT2	0.56	0.07	123.22	11.31	3.45	0	0
CDC25A	0.18	0.01	19.33	1.78	3.44	0	0
CENPK	0.58	0.07	128.21	11.93	3.43	0	0
KNL1	0.63	0.07	141.31	13.15	3.43	0	0
TRIP13	0.17	0.01	16.25	1.53	3.41	0	0
GINS1	0.21	0.02	22.86	2.17	3.39	0	0
TPX2	0.44	0.04	78.98	7.56	3.38	0	0
HIST1H1B	0.24	0.03	53.01	5.09	3.38	0	0
CDCA3	0.15	0.01	14.81	1.42	3.38	0	0
CDCA8	0.26	0.02	32.34	3.12	3.37	0	0
BIRC5	0.4	0.03	56.08	5.47	3.36	0	0
RAD54B	0.13	0.01	14.39	1.4	3.36	0	0
POC1A	0.25	0.02	27.02	2.64	3.35	0	0
DLGAP5	0.28	0.02	35.91	3.52	3.35	0	0
PRKN	0.07	0.2	11.52	52.92	-2.2	0	0
USH2A	0.06	0.12	12.37	56	-2.18	4.36e-119	2.05e-118
NR3C2	0.04	0.13	7.51	33.27	-2.15	2.36e-222	1.74e-221
AC068051.1	0.07	0.18	12.15	49.35	-2.02	7.24e-281	6.7e-280
KDM7A	0.18	0.45	26.51	104.52	-1.98	0	0
DGKI	0.22	0.43	61.04	211.3	-1.79	0	0
NRG1	0.06	0.12	30.86	103.65	-1.75	9.33e-144	4.94e-143
IGHGP	0.36	0.48	1257.38	3974.39	-1.66	0	0
RRAS2	0.13	0.22	24.22	75.64	-1.64	1.71e-179	1.06e-178
CD27	0.07	0.14	9.04	27.75	-1.62	3.98e-153	2.2e-152
AC233976.1	0.05	0.11	8.25	24.45	-1.57	1.4e-116	6.51e-116
KLF4	0.07	0.14	12.05	35.59	-1.56	1.95e-152	1.07e-151
PELI2	0.08	0.16	23.45	68.13	-1.54	1.37e-149	7.43e-149
AREG	0.15	0.25	27.9	81.03	-1.54	5.05e-199	3.39e-198
FNBP1	0.37	0.5	89.7	259.9	-1.53	0	0
TCP11L2	0.12	0.25	15.32	44.12	-1.53	0	0
IGLC1	0.78	0.8	5676.73	16246.6	-1.52	3.09e-90	1.26e-89
KDM5B	0.15	0.3	19.74	54.99	-1.48	0	0
AL512603.2	0.21	0.33	33.29	90.55	-1.44	3.95e-285	3.69e-284
MGAT4C	0.11	0.25	50.63	134.84	-1.41	0	0
C11orf96	0.06	0.11	9.81	26.06	-1.41	1.63e-85	6.48e-85
COL14A1	0.07	0.11	8.57	22.44	-1.39	6.2e-78	2.36e-77
TJP1	0.21	0.41	56.23	146.14	-1.38	0	0
TSHZ2	0.27	0.41	65.75	169.49	-1.37	0	0
KCNMB2	0.13	0.16	25.48	65.36	-1.36	7.16e-28	1.9e-27
ALCAM	0.45	0.64	155.52	395.87	-1.35	0	0
FAM106A	0.29	0.39	37.71	95.64	-1.34	3.12e-281	2.9e-280
ESRRG	0.35	0.51	108.79	275.02	-1.34	0	0
TRIM2	0.11	0.2	14.72	37.19	-1.34	4e-176	2.44e-175
LINC01725	0.1	0.16	15.5	39.15	-1.34	1.15e-102	5.02e-102
TENM4	0.07	0.11	7.61	19.16	-1.33	2.73e-75	1.02e-74
FAM117B	0.12	0.21	16.53	41.45	-1.33	2.37e-176	1.45e-175
GAREM1	0.16	0.24	30	74.84	-1.32	5.65e-150	3.07e-149
STAP1	0.1	0.16	11.84	29.05	-1.3	1.91e-105	8.41e-105
IGHA2	0.19	0.21	80.12	195.39	-1.29	1.97e-19	4.74e-19
ANTXR2	0.27	0.46	77.04	185.42	-1.27	0	0
KLF7	0.16	0.28	23.03	55.12	-1.26	1.47e-238	1.16e-237
IFNGR1	0.23	0.36	27.67	65.9	-1.25	0	0
DIP2C	0.08	0.11	9.72	22.89	-1.24	5.95e-37	1.72e-36
PCAT1	0.13	0.19	24.89	58.2	-1.23	2.12e-106	9.36e-106
AC104596.1	0.08	0.11	10.52	24.54	-1.22	4.06e-40	1.21e-39
MFAP3L	0.06	0.1	6.63	15.44	-1.22	6.61e-69	2.39e-68
SAMSN1	0.2	0.31	38.81	89.87	-1.21	8.48e-247	6.86e-246
SAMD4A	0.07	0.12	9.4	21.69	-1.21	1.36e-77	5.18e-77
IGHG2	0.23	0.39	1145.88	2638.76	-1.2	0	0
CCDC144A	0.48	0.57	88.56	203.84	-1.2	0	0
ARID5B	0.48	0.63	100.46	230.29	-1.2	0	0
FAM49A	0.4	0.58	109.07	248.86	-1.19	0	0
SELENOM	0.3	0.48	43.02	97.69	-1.18	0	0
MTUS1	0.34	0.48	54.77	124.28	-1.18	0	0
ADAMTSL1	0.08	0.12	20.55	46.58	-1.18	4.48e-64	1.57e-63
IGHG1	0.41	0.52	3594.13	8129	-1.18	3.95e-248	3.22e-247
ZBTB20	0.89	0.95	627.27	1414.03	-1.17	0	0
RNF130	0.09	0.13	10.69	24	-1.17	3.85e-63	1.35e-62
LINC01374	0.12	0.18	21.93	48.87	-1.16	2e-100	8.58e-100
HLA-DOB	0.18	0.3	22.49	49.63	-1.14	5.93e-262	5.1e-261
IGLV3-1	0.21	0.19	37.37	81.51	-1.12	0.00127738	0.00202559
OTUD1	0.26	0.37	38.11	83.06	-1.12	2.57e-245	2.07e-244
ZBTB10	0.16	0.25	23.36	50.54	-1.11	4.42e-149	2.39e-148
AC022182.1	0.11	0.17	14.1	30.31	-1.1	5.41e-110	2.44e-109
CPQ	0.13	0.2	17.3	37.15	-1.1	4.92e-131	2.46e-130
SSPN	0.15	0.2	17.43	37.33	-1.1	1.68e-66	5.98e-66
LRRK2	0.12	0.18	17.53	37.54	-1.1	1.04e-92	4.32e-92
TBC1D30	0.16	0.24	21.13	45.1	-1.09	2.95e-158	1.67e-157
LYPD6B	0.12	0.18	20.05	42.75	-1.09	2.95e-110	1.33e-109
CPVL	0.1	0.15	11.9	25	-1.07	7.49e-60	2.57e-59
PELI1	0.86	0.93	786.04	1649.05	-1.07	0	0
KCNS3	0.2	0.22	33.71	70.62	-1.07	7e-21	1.72e-20
COBLL1	0.67	0.78	268.68	560.91	-1.06	0	0
CLIC2	0.19	0.27	23.62	49.3	-1.06	1.53e-153	8.48e-153
MIR222HG	0.2	0.24	33.79	70.47	-1.06	3.03e-63	1.06e-62
KSR1	0.13	0.18	16.89	35.2	-1.06	1.95e-92	8.07e-92
MBNL2	0.61	0.77	187.51	390.37	-1.06	0	0
IGHA1	0.54	0.56	4494.23	9337.95	-1.06	1.86e-34	5.24e-34
BARX2	0.13	0.18	32.24	66.91	-1.05	5.15e-71	1.89e-70
CITED2	0.31	0.4	44.56	91.76	-1.04	7.97e-214	5.7e-213
LINC02133	0.08	0.11	9.16	18.79	-1.04	2.29e-42	6.96e-42
BLNK	0.23	0.3	30.42	62.27	-1.03	2.08e-139	1.08e-138
MEI1	0.27	0.39	31.37	63.69	-1.02	1.28e-280	1.19e-279
KLF6	0.68	0.79	320.9	650.71	-1.02	0	0
NCOA3	0.77	0.86	266.6	539.19	-1.02	0	0
AC016831.1	0.12	0.17	11.37	22.88	-1.01	4.01e-74	1.49e-73
AC016831.7	0.48	0.59	90.79	182.52	-1.01	0	0
IGHG4	0.51	0.49	2955.68	5929.34	-1	4.93e-09	9.77e-09
LINC00513	0.36	0.46	54.67	109.51	-1	3.13e-254	2.61e-253
CNTN1	0.14	0.21	31.64	63.19	-1	8.01e-96	3.37e-95
AC018682.1	0.08	0.11	7.55	14.91	-0.98	7.41e-43	2.26e-42
AC008467.1	0.13	0.19	15.48	30.55	-0.98	4.22e-77	1.6e-76
IGHG3	0.47	0.55	1818.23	3576.85	-0.98	1.37e-211	9.7e-211
DLC1	0.19	0.27	45.08	88.55	-0.97	1.42e-128	7.01e-128
CFAP54	0.22	0.26	36.36	71.43	-0.97	3.32e-53	1.09e-52
DAPK1	0.37	0.46	73.8	144.94	-0.97	7.24e-214	5.17e-213
LINC00662	0.14	0.2	18.34	35.93	-0.97	3.84e-84	1.51e-83
TMEM156	0.17	0.23	23.13	45.3	-0.97	2.28e-82	8.9e-82
LINC-PINT	0.46	0.58	69.59	135.76	-0.96	0	0
LINC02384	0.21	0.29	28.09	54.74	-0.96	4.17e-133	2.11e-132
AC016831.5	0.2	0.27	22.5	43.79	-0.96	3.94e-118	1.84e-117
AC012645.3	0.11	0.15	10.32	20.07	-0.96	6.38e-56	2.13e-55
LGALSL-DT	0.08	0.11	9.13	17.65	-0.95	1.53e-41	4.59e-41
