# Supplementary material for: 1q amplification and PHF19 expressing high-risk cells are associated with relapsed/refractory multiple myeloma
Source: Nat Commun. 2024 May 16;15:4144. doi: 10.1038/s41467-024-48327-9 (PMC11099140; doi:10.1038/s41467-024-48327-9)
Supplement: Supplementary file 6 — Supplementary Data 3 [file 41467_2024_48327_MOESM6_ESM.xlsx]

## Sheet: Sheet1
Gene	RRPC20 detected	RRPC20	Mean RRPC20	Mean not RRPC20	Log2FC	P	FDR
		detected
PLK1	0.53	0.02	100.62	2.01	5.64	0	0
NEK2	0.44	0.01	82.09	1.9	5.44	0	0
ASPM	0.93	0.09	920.94	22.97	5.33	0	0
CDC20	0.45	0.02	80.59	2.05	5.29	0	0
GAS2L3	0.38	0.01	72.13	1.85	5.28	0	0
CCNB1	0.65	0.04	232.66	6.44	5.18	0	0
PRR11	0.68	0.03	126.76	3.53	5.16	0	0
KIF20A	0.29	0.01	39.23	1.13	5.12	0	0
UBE2C	0.57	0.03	146.31	4.34	5.07	0	0
CENPF	0.89	0.08	790.48	24.14	5.03	0	0
AURKA	0.38	0.02	62.61	1.93	5.02	0	0
TOP2A	0.82	0.07	523.07	16.63	4.98	0	0
DLGAP5	0.57	0.03	115.71	3.91	4.89	0	0
CDCA8	0.53	0.03	103.01	3.48	4.89	0	0
GTSE1	0.64	0.03	112.67	3.84	4.87	0	0
DEPDC1	0.44	0.02	69.54	2.4	4.86	0	0
CCNB2	0.6	0.04	125.36	4.55	4.78	0	0
CEP55	0.5	0.02	81.32	2.99	4.76	0	0
CCNF	0.29	0.01	35.23	1.39	4.66	0	0
KIF4A	0.53	0.03	95.72	3.78	4.66	0	0
CDCA2	0.43	0.02	72.72	2.92	4.64	0	0
SGO2	0.59	0.04	136.29	5.49	4.63	0	0
TROAP	0.43	0.02	54	2.2	4.62	0	0
KIF14	0.75	0.06	229.27	9.42	4.61	0	0
KIF2C	0.4	0.02	60.84	2.56	4.57	0	0
CDCA3	0.33	0.02	39.54	1.66	4.57	0	0
CENPE	0.78	0.08	314.15	13.64	4.53	0	0
HMMR	0.62	0.05	170.12	7.49	4.51	0	0
KIF23	0.49	0.03	89.51	4	4.48	0	0
HJURP	0.34	0.02	43.94	1.98	4.47	0	0
CDC25C	0.52	0.03	92.43	4.23	4.45	0	0
TPX2	0.67	0.05	194.19	9.01	4.43	0	0
CDK1	0.52	0.03	94.62	4.51	4.39	0	0
FAM83D	0.31	0.02	44.46	2.12	4.39	0	0
MKI67	0.84	0.08	385.05	18.61	4.37	0	0
FAM72D	0.11	0	10.54	0.53	4.33	0	0
KIF18B	0.41	0.02	61.03	3.07	4.31	0	0
CKAP2L	0.48	0.03	75.16	3.81	4.3	0	0
BIRC5	0.67	0.05	128.72	6.59	4.29	0	0
NEIL3	0.18	0.01	20.51	1.05	4.29	0	0
SAPCD2	0.45	0.03	55.04	2.85	4.27	0	0
ARHGAP11B	0.67	0.06	182.49	9.5	4.26	0	0
CCNA2	0.38	0.02	58.1	3.09	4.23	0	0
CENPI	0.3	0.02	38.23	2.05	4.22	0	0
PTTG1	0.79	0.1	264.79	14.34	4.21	0	0
CIT	0.58	0.04	120.08	6.54	4.2	0	0
FBXO43	0.23	0.01	27.63	1.53	4.18	0	0
AC073529.1	0.65	0.06	205.34	11.37	4.17	0	0
NUF2	0.75	0.08	246.99	13.74	4.17	0	0
IQGAP3	0.15	0.01	15.52	0.87	4.16	0	0
ARHGAP11A	0.59	0.05	114.44	6.51	4.14	0	0
KIFC1	0.42	0.03	54.35	3.19	4.09	0	0
ARHGEF39	0.19	0.01	19.22	1.14	4.08	0	0
SCG5	0.31	0.02	40.25	2.5	4.01	0	0
BUB1B	0.63	0.05	124.05	7.73	4	0	0
SPAG5	0.37	0.02	40.37	2.52	4	0	0
RACGAP1	0.43	0.03	56.87	3.66	3.96	0	0
TTK	0.52	0.04	89.53	5.84	3.94	0	0
TACC3	0.61	0.05	107.77	7.1	3.92	0	0
BUB1	0.68	0.07	154.28	10.19	3.92	0	0
NUSAP1	0.86	0.11	386.4	25.82	3.9	0	0
TICRR	0.2	0.01	21.35	1.44	3.89	0	0
ANLN	0.63	0.05	145.81	9.85	3.89	0	0
AURKB	0.36	0.02	45.08	3.19	3.82	0	0
ECT2	0.71	0.08	204.95	14.56	3.82	0	0
AC091057.6	0.25	0.02	23.68	1.73	3.77	0	0
PBK	0.42	0.03	60.48	4.44	3.77	0	0
ATP8B3	0.14	0.01	14.05	1.04	3.76	0	0
MID1	0.43	0.04	88.22	6.63	3.73	0	0
CDKN3	0.52	0.05	78.45	5.93	3.73	0	0
SGO1	0.37	0.03	45.67	3.48	3.72	0	0
KIF11	0.63	0.06	137.86	10.5	3.71	0	0
NCAPH	0.37	0.03	43.42	3.34	3.7	0	0
INCENP	0.34	0.03	39.51	3.05	3.69	0	0
ESPL1	0.24	0.02	23.77	1.84	3.69	0	0
PRC1	0.72	0.09	187.99	14.59	3.69	0	0
HBB	0.11	0.09	210.95	16.62	3.67	2.22e-05	4.94e-05
NDC80	0.59	0.06	128.54	10.27	3.65	0	0
KIF18A	0.61	0.07	125.52	10.22	3.62	0	0
UBE2S	0.87	0.23	409.2	33.4	3.61	0	0
KNL1	0.74	0.09	208.25	17.14	3.6	0	0
PARPBP	0.62	0.07	134.76	11.11	3.6	0	0
KNSTRN	0.38	0.04	50.91	4.28	3.57	0	0
AC004158.1	0.16	0.01	18.33	1.6	3.52	0	0
FOXM1	0.37	0.03	43.77	3.82	3.52	0	0
DIAPH3	0.77	0.09	312.58	27.32	3.52	0	0
CENPA	0.39	0.04	52.21	4.58	3.51	0	0
NCAPG	0.57	0.06	111.22	9.82	3.5	0	0
PIF1	0.51	0.06	88.65	7.84	3.5	0	0
RTKN2	0.15	0.01	18.32	1.63	3.49	0	0
DEPDC1B	0.53	0.07	133.76	11.93	3.49	0	0
ANKRD45	0.14	0.03	37.73	3.37	3.48	0	0
TENM1	0.26	0.04	122.54	11	3.48	0	0
PMFBP1	0.17	0.01	17.01	1.56	3.45	0	0
LINC01572	0.75	0.11	284.73	26.75	3.41	0	0
REEP4	0.23	0.02	22.22	2.11	3.4	0	0
C21orf58	0.5	0.05	76.45	7.61	3.33	0	0
SPDL1	0.33	0.03	38.8	3.86	3.33	0	0
SKA1	0.3	0.03	32.98	3.32	3.31	0	0
DGKI	0.21	0.43	49.86	205.97	-2.05	7.84e-167	2.51e-165
MGAT4C	0.08	0.25	31.97	131.97	-2.05	4.36e-111	8.07e-110
NR3C2	0.05	0.12	8.19	32.33	-1.98	5.79e-42	3.55e-41
PRKN	0.09	0.2	13.22	51.4	-1.96	1.16e-60	1.01e-59
ADAMTSL1	0.06	0.12	12.29	45.72	-1.9	4.15e-29	1.92e-28
AC233976.1	0.05	0.11	6.63	23.88	-1.85	6.4e-27	2.82e-26
MTUS1	0.26	0.47	34.53	121.96	-1.82	2.5e-180	9e-179
KCNMB2	0.13	0.16	18.23	63.99	-1.81	5.84e-10	1.61e-09
RNF130	0.06	0.13	6.81	23.56	-1.79	4.38e-31	2.11e-30
AC068051.1	0.08	0.18	13.95	47.98	-1.78	2.11e-49	1.49e-48
USH2A	0.07	0.12	15.85	54.38	-1.78	1.52e-20	5.76e-20
C11orf96	0.05	0.11	7.53	25.49	-1.76	1.95e-25	8.31e-25
IGHG2	0.23	0.39	800.68	2588.09	-1.69	2.62e-96	4.02e-95
HIST1H2BG	0.12	0.17	16.02	49.76	-1.63	7.15e-18	2.52e-17
RRAS2	0.14	0.22	24.11	73.78	-1.61	3.54e-34	1.84e-33
DLC1	0.14	0.27	28.56	87.14	-1.61	5.04e-68	4.98e-67
IGHGP	0.37	0.48	1273.73	3875.79	-1.61	6.9e-70	7.04e-69
AREG	0.16	0.24	26.59	79.12	-1.57	4.38e-37	2.42e-36
TENM4	0.07	0.11	6.35	18.75	-1.56	1.15e-16	3.9e-16
SELENOM	0.24	0.47	32.53	95.81	-1.56	2.33e-195	9.49e-194
COL14A1	0.06	0.11	7.52	21.95	-1.55	3.15e-21	1.21e-20
IGLC1	0.76	0.8	5476.18	15865.7	-1.53	8.98e-13	2.73e-12
COBLL1	0.58	0.77	192.52	551.07	-1.52	0	0
PELI2	0.1	0.16	23.37	66.51	-1.51	6.33e-20	2.36e-19
AMPD1	0.07	0.14	7.66	21.61	-1.5	1.43e-30	6.84e-30
ABCA10	0.1	0.18	10.03	28.15	-1.49	1.01e-34	5.3e-34
MORC1	0.07	0.11	7.46	20.93	-1.49	1.28e-15	4.25e-15
NEDD4L	0.31	0.42	61.93	170.39	-1.46	3.96e-73	4.25e-72
AL512603.2	0.22	0.33	32.47	88.49	-1.45	1.23e-57	1.01e-56
SORBS1	0.08	0.13	9.05	24.3	-1.43	5.89e-23	2.36e-22
PCAT1	0.11	0.19	21.34	57.03	-1.42	2.65e-33	1.35e-32
FAM49A	0.37	0.57	92.36	243.96	-1.4	8.83e-175	3.01e-173
ALCAM	0.45	0.63	151.72	387.2	-1.35	1.7e-172	5.65e-171
LINC01374	0.11	0.18	18.79	47.93	-1.35	1.49e-29	6.94e-29
TMEM156	0.15	0.22	17.74	44.55	-1.33	4.99e-33	2.52e-32
CCN2	0.07	0.1	8.97	22.53	-1.33	2e-12	6.01e-12
TJP1	0.22	0.4	58.03	142.87	-1.3	1.56e-115	3.05e-114
ARID5B	0.45	0.63	91.73	225.67	-1.3	1.68e-183	6.24e-182
FAM106A	0.32	0.39	38.03	93.54	-1.3	9.04e-44	5.76e-43
CCDC144A	0.47	0.56	81.66	199.73	-1.29	2.78e-97	4.32e-96
TCP11L2	0.15	0.25	17.76	43.05	-1.28	1.14e-47	7.78e-47
CNTN1	0.14	0.21	25.68	62.11	-1.27	4.04e-28	1.83e-27
GRIP1	0.29	0.45	72.64	174.96	-1.27	4.45e-102	7.37e-101
FNBP1	0.44	0.49	105.64	253.58	-1.26	1.73e-54	1.35e-53
MIAT	0.09	0.13	9.05	21.67	-1.26	2.4e-14	7.64e-14
CDH2	0.13	0.19	20.48	49.02	-1.26	1.83e-18	6.56e-18
ZBTB20	0.89	0.94	583.97	1385.95	-1.25	0	0
ADGRB3	0.31	0.44	148.31	351.88	-1.25	9.13e-71	9.41e-70
BLNK	0.21	0.3	25.98	61.16	-1.24	9.24e-47	6.21e-46
RPS6KA2	0.12	0.17	12.49	29.38	-1.23	7.94e-18	2.79e-17
LINC00571	0.15	0.22	20.32	47.62	-1.23	4.27e-33	2.16e-32
MFAP3L	0.05	0.1	6.51	15.12	-1.22	1.9e-21	7.34e-21
TBC1D30	0.15	0.24	19.12	44.25	-1.21	1.69e-39	9.85e-39
CD27	0.06	0.13	11.7	27.04	-1.21	4.92e-36	2.66e-35
THSD7A	0.08	0.11	13.78	31.58	-1.2	1.35e-08	3.53e-08
KCND2	0.11	0.18	47.75	109.2	-1.19	8.11e-27	3.57e-26
GAREM1	0.16	0.24	32.01	73.19	-1.19	1.14e-30	5.43e-30
TSHZ2	0.28	0.4	72.71	165.66	-1.19	3.01e-67	2.93e-66
SAMSN1	0.19	0.31	38.64	88.02	-1.19	6.97e-57	5.68e-56
EYS	0.35	0.46	86.98	198.04	-1.19	1.18e-67	1.16e-66
KLF7	0.18	0.27	23.77	53.95	-1.18	4.42e-41	2.65e-40
AC020584.1	0.12	0.17	24.14	54.15	-1.17	1.47e-18	5.26e-18
STAP1	0.11	0.16	12.73	28.42	-1.16	1.08e-18	3.88e-18
TRIM2	0.12	0.19	16.31	36.36	-1.16	6.45e-28	2.9e-27
AC087280.2	0.18	0.24	24.52	54.48	-1.15	9.2e-24	3.76e-23
TSPYL2	0.15	0.21	15.58	34.6	-1.15	1.48e-26	6.47e-26
DIP2C	0.09	0.11	10.09	22.41	-1.15	0.00027725	0.00056801
GRIN2B	0.08	0.12	13.29	29.51	-1.15	7.11e-11	2.03e-10
LINC01725	0.12	0.16	17.29	38.28	-1.15	3.66e-12	1.09e-11
PPARGC1A	0.14	0.2	19.44	43.02	-1.15	1.15e-23	4.69e-23
MBNL2	0.61	0.76	174.39	383.15	-1.14	6.8e-230	3.36e-228
AL355075.4	0.08	0.11	12.66	27.8	-1.13	4.2e-10	1.16e-09
CDKL4	0.08	0.12	8.27	18.11	-1.13	4.25e-14	1.34e-13
ESRRG	0.38	0.5	122.8	268.86	-1.13	1.25e-75	1.4e-74
CPVL	0.09	0.15	11.23	24.53	-1.13	5.37e-19	1.95e-18
TTLL7	0.45	0.55	84.71	184.76	-1.13	1.35e-92	1.96e-91
BMF	0.1	0.16	10.97	23.84	-1.12	1.17e-23	4.79e-23
NDRG1	0.24	0.31	28.52	61.92	-1.12	2.61e-31	1.27e-30
AC022182.1	0.11	0.17	13.75	29.72	-1.11	5.06e-21	1.94e-20
AF165147.1	0.18	0.24	41.96	90.61	-1.11	9.66e-23	3.85e-22
ABCA5	0.37	0.49	52.78	113.76	-1.11	1.97e-87	2.65e-86
HLA-DOB	0.18	0.29	22.64	48.64	-1.1	2.38e-56	1.92e-55
LINC00662	0.15	0.2	16.62	35.31	-1.09	1.03e-17	3.62e-17
IFNGR1	0.27	0.35	30.43	64.49	-1.08	9.25e-47	6.22e-46
IGHA1	0.52	0.56	4330.36	9164.08	-1.08	7.87e-11	2.24e-10
IGHG1	0.43	0.51	3778.51	7962.88	-1.08	7.46e-42	4.56e-41
DAPK1	0.35	0.46	67.91	142.42	-1.07	3.18e-60	2.74e-59
ARHGAP32	0.14	0.2	19.83	41.57	-1.07	1.13e-21	4.39e-21
OTUD1	0.28	0.37	38.94	81.42	-1.06	3.24e-48	2.24e-47
GRIK4	0.27	0.39	63.74	133.07	-1.06	1.94e-58	1.62e-57
FAM160A1	0.12	0.19	24.4	50.62	-1.05	5.68e-27	2.51e-26
RAPGEF5	0.54	0.62	140.24	290.75	-1.05	1.08e-84	1.39e-83
SLC8A1	0.1	0.12	24.54	50.69	-1.05	0.0013705	0.00265138
KHDRBS2	0.23	0.28	75.24	154.72	-1.04	3.91e-19	1.43e-18
OSBPL10	0.29	0.4	50.6	103.95	-1.04	9.96e-64	9.15e-63
AC104596.1	0.09	0.11	11.71	24.02	-1.04	1.26e-06	3.01e-06
AC002072.1	0.31	0.41	84.3	172.6	-1.03	2.8e-45	1.83e-44
IKZF5	0.14	0.2	13.58	27.79	-1.03	3.41e-21	1.31e-20
NEAT1	0.91	0.93	616.38	1260.31	-1.03	6.95e-188	2.67e-186
