# Supplementary material for: 1q amplification and PHF19 expressing high-risk cells are associated with relapsed/refractory multiple myeloma
Source: Nat Commun. 2024 May 16;15:4144. doi: 10.1038/s41467-024-48327-9 (PMC11099140; doi:10.1038/s41467-024-48327-9)
Supplement: Supplementary file 7 — Supplementary Data 4 [file 41467_2024_48327_MOESM7_ESM.xlsx]

## Sheet: Sheet1
Gene	RRPC22 detected	RRPC22	Mean RRPC22	Mean not RRPC22	Log2FC	P	FDR
		detected
PLK1	0.4	0.02	95.91	2.63	5.19	0	0
CDC20	0.4	0.02	90.3	2.49	5.18	0	0
CCNB1	0.56	0.04	268.26	7.66	5.13	0	0
AURKA	0.27	0.02	54.38	2.33	4.54	0	0
NEK2	0.27	0.02	54.19	2.49	4.45	0	0
CENPF	0.69	0.09	584.12	29.54	4.31	0	0
DLGAP5	0.41	0.03	85.63	4.69	4.19	0	0
HMMR	0.5	0.05	154.96	8.52	4.18	0	0
DEPDC1	0.29	0.02	51.04	2.88	4.15	0	0
KIF20A	0.17	0.01	24.64	1.41	4.13	0	0
PRR11	0.4	0.03	73.48	4.48	4.04	0	0
CCNB2	0.44	0.04	88.64	5.42	4.03	0	0
PTTG1	0.67	0.1	257.32	15.88	4.02	0	0
TPX2	0.53	0.06	165.11	10.23	4.01	0	0
TOP2A	0.55	0.07	321.06	20.44	3.97	0	0
BIRC5	0.5	0.05	113.74	7.38	3.95	0	0
CEP55	0.31	0.03	54.71	3.57	3.94	0	0
CDCA8	0.32	0.03	63.35	4.23	3.9	0	0
TROAP	0.26	0.02	37.16	2.57	3.85	0	0
MKI67	0.63	0.08	293.83	21.17	3.8	0	0
SAPCD2	0.27	0.03	42.59	3.21	3.73	0	0
GTSE1	0.33	0.03	61.89	4.69	3.72	0	0
CCNA2	0.24	0.03	45.7	3.47	3.72	0	0
CDCA3	0.16	0.02	25.32	1.95	3.7	0	0
SPAG5	0.24	0.03	34.9	2.77	3.66	0	0
SGO2	0.39	0.04	79.25	6.49	3.61	0	0
UBE2C	0.33	0.04	67.08	5.5	3.61	0	0
ASPM	0.64	0.09	361.29	30.51	3.57	0	0
CENPE	0.54	0.09	182.37	15.95	3.52	0	0
CDKN3	0.35	0.05	61.33	6.43	3.25	0	0
KIF2C	0.18	0.02	28.26	3.04	3.22	1.87e-291	9.94e-289
KIF4A	0.25	0.03	39.39	4.55	3.11	0	0
TACC3	0.34	0.05	66.8	7.86	3.09	0	0
CCNF	0.1	0.01	14.13	1.67	3.08	3.4e-150	7.22e-148
CKS2	0.47	0.1	111.41	13.27	3.07	0	0
UBE2S	0.7	0.24	299.79	36.08	3.05	0	0
BUB1	0.44	0.08	93.74	11.29	3.05	0	0
RACGAP1	0.21	0.03	32.91	4.07	3.02	1.67e-262	7.54e-260
HMGB3	0.45	0.1	105.07	13.29	2.98	0	0
KIF23	0.23	0.03	37.15	4.72	2.98	0	0
KNSTRN	0.24	0.04	36.18	4.62	2.97	1.11e-287	5.78e-285
AL078604.4	0.11	0.02	26.68	3.41	2.97	4.83e-119	6.35e-117
ZWINT	0.18	0.03	24.98	3.19	2.97	5.5e-221	2.02e-218
MAD2L1	0.33	0.05	51.17	6.59	2.96	0	0
REEP4	0.15	0.02	17.33	2.25	2.95	2.2e-192	7.12e-190
KIFC1	0.19	0.03	27.46	3.6	2.93	2.7e-256	1.18e-253
ARHGAP11A	0.32	0.05	55.75	7.38	2.92	0	0
CDCA2	0.17	0.03	26	3.52	2.88	5.92e-218	2.15e-215
NUSAP1	0.55	0.11	207.13	28.67	2.85	0	0
CENPW	0.26	0.05	39.44	5.64	2.8	1.1e-293	5.93e-291
SPDL1	0.19	0.04	28.72	4.11	2.8	4.74e-205	1.6e-202
HJURP	0.12	0.02	16.21	2.34	2.79	7.33e-132	1.18e-129
PBK	0.24	0.04	33.78	4.88	2.79	0	0
CENPA	0.22	0.04	34.04	4.93	2.79	7.28e-231	2.71e-228
NCAPD2	0.32	0.06	52.68	7.64	2.78	0	0
PHF19	0.47	0.1	101.42	14.87	2.77	0	0
SGO1	0.18	0.03	25.87	3.81	2.76	3.13e-188	9.8e-186
SUSD2	0.15	0.03	303.64	45.73	2.73	9.97e-150	2.06e-147
TRIP13	0.11	0.02	14.17	2.15	2.72	7.14e-114	8.96e-112
NUF2	0.43	0.08	101.58	15.7	2.69	0	0
CKAP2L	0.2	0.03	28.35	4.42	2.68	1.71e-268	7.84e-266
TTK	0.24	0.04	41.64	6.53	2.67	2e-276	9.61e-274
ARL6IP1	0.5	0.22	208.65	33.27	2.65	1.07e-184	3.15e-182
NDC80	0.35	0.07	70.11	11.2	2.65	0	0
KIF14	0.35	0.06	70.48	11.35	2.63	0	0
KIF11	0.36	0.06	71.46	11.52	2.63	0	0
STMN1	0.6	0.15	204.82	33.15	2.63	0	0
MUC1	0.16	0.05	53.32	8.67	2.62	1.05e-78	6.79e-77
JPT1	0.54	0.17	152.02	25.03	2.6	0	0
LHX8	0.14	0.03	34.24	5.65	2.6	5.7e-124	8.23e-122
ACY3	0.2	0.05	62.7	10.9	2.52	1.27e-131	2.01e-129
CKAP2	0.36	0.09	70.38	12.34	2.51	1.28e-249	5.38e-247
PRC1	0.39	0.1	91.3	16	2.51	7.03e-282	3.6e-279
CCDC34	0.29	0.06	46.23	8.11	2.51	1.72e-242	6.74e-240
SCG5	0.13	0.02	15.91	2.82	2.5	2.93e-124	4.29e-122
CKS1B	0.47	0.13	109.55	19.46	2.49	0	0
POC1A	0.16	0.03	20.51	3.69	2.47	9.53e-144	1.79e-141
CDC25C	0.19	0.03	27.41	5	2.45	1.1e-203	3.68e-201
MAGEA12	0.12	0.02	15.79	2.9	2.45	1.71e-107	1.91e-105
KIF18B	0.14	0.03	19.47	3.58	2.44	8.86e-137	1.55e-134
FOXM1	0.16	0.03	22.51	4.15	2.44	1.41e-147	2.8e-145
LYAR	0.24	0.06	37.8	7.02	2.43	2.06e-157	4.79e-155
CD70	0.12	0.03	24.75	4.61	2.43	9.56e-68	4.82e-66
KNL1	0.45	0.1	99.88	18.7	2.42	0	0
NCAPH	0.14	0.03	19.43	3.67	2.4	8.11e-121	1.12e-118
SPC24	0.13	0.03	15.42	2.94	2.39	9.27e-120	1.24e-117
PTMS	0.25	0.07	45.97	8.78	2.39	1.04e-145	2.03e-143
CDC25B	0.2	0.05	28.59	5.47	2.39	4.69e-147	9.23e-145
INCENP	0.13	0.03	17.54	3.36	2.39	1.63e-94	1.45e-92
ZNF726	0.11	0.02	14.98	2.88	2.38	2.99e-92	2.54e-90
SKA1	0.14	0.03	18.32	3.55	2.37	1.83e-113	2.27e-111
BUB1B	0.27	0.05	43.83	8.74	2.33	8.86e-245	3.51e-242
TK1	0.24	0.06	42.77	8.58	2.32	2.98e-170	7.9e-168
USP18	0.11	0.03	19.02	3.86	2.3	7.85e-67	3.87e-65
TUBA1B	0.73	0.37	454.41	92.62	2.29	8.32e-302	4.58e-299
HMGB2	0.69	0.29	266.64	54.66	2.29	0	0
NCAPG	0.31	0.06	51.9	10.66	2.28	2.34e-280	1.18e-277
DCK	0.13	0.03	18.35	3.78	2.28	2.69e-90	2.21e-88
MIS18A	0.2	0.05	26.41	5.46	2.28	8.54e-130	1.34e-127
NRG1	0.02	0.12	10.41	100.67	-3.27	2.18e-26	3.39e-25
ADAMTSL1	0.03	0.12	6.64	45.54	-2.78	5.26e-23	7.13e-22
AC012494.1	0.05	0.15	10.49	69.73	-2.73	5.89e-25	8.61e-24
AF165147.1	0.08	0.24	16.12	90.41	-2.49	5.4e-43	1.46e-41
NR3C2	0.03	0.12	6.06	32.19	-2.41	2.6e-24	3.71e-23
KCND2	0.06	0.18	20.59	108.94	-2.4	1.55e-30	2.84e-29
CNTN1	0.06	0.21	12.14	61.94	-2.35	3.42e-38	7.92e-37
BX284613.2	0.05	0.15	9.37	47.31	-2.34	1.75e-23	2.42e-22
WWOX	0.23	0.6	62.62	315.1	-2.33	1.94e-157	4.54e-155
PCAT1	0.05	0.19	11.57	56.85	-2.3	3.06e-34	6.3e-33
MGAT4C	0.08	0.25	27.65	131.38	-2.25	2e-42	5.35e-41
LRMDA	0.06	0.15	10.18	48.22	-2.24	7.98e-20	9.3e-19
BARX2	0.07	0.18	13.84	65.52	-2.24	7.75e-24	1.08e-22
PRKN	0.06	0.2	10.94	51.18	-2.23	3.44e-34	7.07e-33
LINC01374	0.06	0.18	10.22	47.79	-2.22	4.53e-30	8.11e-29
USH2A	0.04	0.12	11.63	54.16	-2.22	9.72e-19	1.07e-17
NRG3	0.33	0.7	203.66	931.75	-2.19	2.4e-185	7.27e-183
AC092691.1	0.06	0.17	23.85	106.94	-2.16	6.44e-26	9.8e-25
LINC01695	0.03	0.12	5.81	25.8	-2.15	4.09e-21	5.08e-20
THSD7A	0.03	0.11	7.14	31.5	-2.14	3.17e-18	3.4e-17
AC233976.1	0.03	0.11	5.39	23.78	-2.14	5.26e-19	5.87e-18
GRIK4	0.16	0.39	30.69	132.78	-2.11	3.32e-67	1.65e-65
TRPM3	0.1	0.14	38.1	164.46	-2.11	2.05e-07	1.1e-06
ZRANB2-AS2	0.04	0.11	4.72	19.94	-2.08	4.43e-17	4.52e-16
LSAMP	0.16	0.37	107.57	445.84	-2.05	7.99e-58	3.15e-56
KCNMB2	0.07	0.16	15.4	63.72	-2.05	1.03e-18	1.14e-17
ABCA10	0.05	0.17	6.78	28.05	-2.05	1.8e-30	3.29e-29
AL591501.1	0.09	0.17	18.69	76.9	-2.04	9.23e-16	8.76e-15
TENM4	0.04	0.11	4.55	18.68	-2.04	1.15e-16	1.14e-15
GRIP1	0.19	0.45	42.45	174.46	-2.04	5.14e-87	4.03e-85
CCL5	0.04	0.11	8.35	33.87	-2.02	1.14e-15	1.08e-14
PELI2	0.06	0.16	16.39	66.28	-2.02	5.42e-22	7e-21
LINC02615	0.04	0.13	5.16	20.81	-2.01	6.4e-21	7.9e-20
PARD3B	0.06	0.16	9.31	37.36	-2	1.28e-21	1.63e-20
AC233296.1	0.09	0.2	23.28	93.22	-2	2.95e-24	4.2e-23
CPQ	0.06	0.2	9.29	36.35	-1.97	3.67e-35	7.77e-34
EPHA6	0.37	0.6	176.53	688.28	-1.96	4.57e-85	3.44e-83
MAP2	0.05	0.15	8.68	33.52	-1.95	9.74e-22	1.24e-20
ZBTB20	0.69	0.94	368.71	1381.95	-1.91	0	0
LINC01725	0.06	0.16	10.3	38.18	-1.89	9.19e-25	1.33e-23
MORC1	0.04	0.11	5.66	20.85	-1.88	1.59e-17	1.66e-16
ESRRG	0.24	0.5	73.24	268.17	-1.87	3.77e-85	2.85e-83
AC087280.2	0.09	0.24	14.86	54.33	-1.87	1.09e-38	2.57e-37
FAM106A	0.15	0.39	25.51	93.25	-1.87	1.72e-66	8.43e-65
DLC1	0.12	0.27	23.78	86.81	-1.87	3.28e-36	7.15e-35
AP000676.5	0.05	0.14	9.62	34.32	-1.83	8.52e-22	1.09e-20
ARHGAP10	0.06	0.15	10.32	36.78	-1.83	5.13e-20	6.04e-19
ADGRB3	0.23	0.44	98.69	350.84	-1.83	6.73e-58	2.66e-56
CDH2	0.09	0.19	13.88	48.87	-1.82	7.65e-21	9.39e-20
DAB1	0.09	0.24	15.55	54.68	-1.81	9.76e-36	2.09e-34
CTNNA3	0.15	0.31	43.5	152.18	-1.81	3.61e-40	9.02e-39
DIP2C	0.05	0.11	6.4	22.35	-1.8	4.25e-13	3.45e-12
CCDC144A	0.27	0.56	57.01	199.12	-1.8	7.28e-107	8.05e-105
PDLIM3	0.04	0.12	7.16	24.64	-1.78	1.03e-19	1.19e-18
ERC2	0.1	0.22	19.85	68.24	-1.78	4.66e-26	7.13e-25
AC008014.1	0.32	0.63	74.48	253.5	-1.77	5.39e-124	7.82e-122
PRKG1	0.24	0.42	128.06	433.46	-1.76	5.76e-50	1.87e-48
KHDRBS2	0.14	0.28	45.67	154.35	-1.76	5.37e-31	9.99e-30
FHIT	0.47	0.74	166.6	558.95	-1.75	3.54e-156	7.98e-154
RNF130	0.04	0.13	7.02	23.46	-1.74	5.51e-21	6.81e-20
MTUS1	0.2	0.47	36.47	121.43	-1.74	3.95e-84	2.92e-82
RIMS2	0.09	0.13	22.48	74.1	-1.72	5.85e-06	2.75e-05
AL691420.1	0.11	0.19	30.75	101.01	-1.72	1.28e-14	1.14e-13
AC020584.1	0.08	0.17	16.51	54	-1.71	8.03e-20	9.35e-19
TENM3	0.04	0.11	7.04	22.96	-1.71	8.83e-16	8.39e-15
RALYL	0.12	0.2	60.88	197.09	-1.69	3.38e-14	2.94e-13
STK39	0.05	0.12	7.3	23.58	-1.69	4.41e-15	4.03e-14
TRIM2	0.07	0.19	11.22	36.26	-1.69	2.54e-28	4.24e-27
LINC00571	0.08	0.22	14.75	47.47	-1.69	4.73e-34	9.68e-33
NIBAN1	0.18	0.39	39.6	127.3	-1.68	5.84e-57	2.26e-55
EFNA5	0.13	0.25	34.88	111.89	-1.68	5.46e-25	8e-24
EYS	0.27	0.46	61.69	197.47	-1.68	8.87e-54	3.18e-52
PDE4B	0.48	0.8	188.65	602.18	-1.67	9.44e-183	2.75e-180
AC060809.1	0.08	0.19	10.72	34.15	-1.67	2.87e-24	4.09e-23
SLC8A1	0.06	0.12	15.87	50.57	-1.67	1.92e-11	1.4e-10
TAPT1-AS1	0.05	0.13	6.77	21.5	-1.67	2e-18	2.17e-17
BCAR3	0.13	0.28	24.72	78.07	-1.66	4.76e-36	1.03e-34
PATJ	0.09	0.25	16.34	51.43	-1.65	1.97e-38	4.61e-37
AL031073.2	0.17	0.32	57.62	180.89	-1.65	5.13e-36	1.11e-34
NBEA	0.44	0.72	144.93	449.84	-1.63	4.46e-120	6e-118
CCL3	0.13	0.25	38.31	118.87	-1.63	6.07e-23	8.18e-22
LINC01473	0.3	0.55	65.7	202.46	-1.62	1.25e-85	9.59e-84
ALCAM	0.34	0.63	125.91	385.89	-1.62	1.74e-110	2.03e-108
TIAM1	0.15	0.3	28.83	88.28	-1.61	1.71e-36	3.75e-35
LRRC4C	0.09	0.12	27.6	84.52	-1.61	9.63e-05	0.00039
KAZN	0.12	0.22	23.09	70.37	-1.61	1.09e-19	1.26e-18
AOAH	0.08	0.18	12.01	36.53	-1.61	3.87e-20	4.58e-19
AC002072.1	0.24	0.4	56.63	172.18	-1.6	5.16e-43	1.4e-41
KSR1	0.07	0.18	11.33	34.45	-1.6	5.56e-24	7.8e-23
AF121898.1	0.08	0.16	12.82	38.97	-1.6	8.03e-18	8.49e-17
PRKCE	0.13	0.29	34.8	104.59	-1.59	5.54e-33	1.1e-31
VAV3	0.19	0.4	39.23	117.79	-1.59	1.21e-58	4.88e-57
GAB2	0.39	0.69	114.55	341.45	-1.58	4.73e-130	7.44e-128
SV2C	0.09	0.23	23.75	70.72	-1.57	1.78e-31	3.37e-30
TMC3-AS1	0.13	0.29	19.47	57.78	-1.57	1.04e-36	2.31e-35
KLF4	0.04	0.14	11.72	34.61	-1.56	1.67e-23	2.3e-22
FAM49A	0.27	0.57	82.39	243.09	-1.56	1.07e-99	1.07e-97
PTPRM	0.07	0.12	9.01	26.52	-1.56	2.06e-09	1.31e-08
DGKI	0.22	0.43	69.7	204.95	-1.56	2.47e-53	8.77e-52
