# Supplementary material for: 1q amplification and PHF19 expressing high-risk cells are associated with relapsed/refractory multiple myeloma
Source: Nat Commun. 2024 May 16;15:4144. doi: 10.1038/s41467-024-48327-9 (PMC11099140; doi:10.1038/s41467-024-48327-9)
Supplement: Supplementary file 8 — Supplementary Data 5 [file 41467_2024_48327_MOESM8_ESM.csv]

	logFC	logCPM	PValue	FDR	log2FC
PBX1	10.7532246468745	8.34036958177044	0	0	15.5136238716108
RN7SKP280	8.31902683403473	-2.39177354058158	1.22192417488468e-06	7.79718617122812e-06	12.0018187584841
LINC02308	5.20350518661012	-0.183488208516212	9.74561520801074e-07	6.28305636790866e-06	7.50707112796242
ERVV-1	4.72764410734693	-0.30906749085215	8.10929355755522e-34	2.44208330494123e-32	6.82054870875734
CLDN16	4.52354446810367	1.5233207768107	1.79394113459208e-81	1.58930668656477e-79	6.52609517137387
ERVV-2	4.40988195204387	1.62642808584481	8.2042486743091e-79	6.83149406006131e-77	6.36211482311943
RFPL4B	3.85007995944878	-1.29920794714798	8.57881374631379e-15	1.07653994556167e-13	5.55449126452274
CLDN1	3.65209597950308	-1.93396003866459	3.83075134015297e-10	3.45811545742008e-09	5.26886075847962
LINC00456	3.25596984628522	-2.41931312076106	1.76413259156051e-07	1.23282973768397e-06	4.69737155051969
LIN28B	3.16516162970481	-0.226731844248403	1.97658323380797e-13	2.26459964787713e-12	4.56636298678716
PRR11	2.71762504497738	5.05906452375917	0	0	3.92070417538452
PRR11-AS1	2.70041533981774	2.81353469558047	3.1026350444071e-84	2.94566684153741e-82	3.89587581909554
NMU	2.63701760090276	4.55308496805746	1.39354722458518e-285	9.43772115921291e-283	3.80441221555933
MTND4P20	2.48972910910286	-1.13307310958326	2.34084196533886e-10	2.15527189533737e-09	3.59191983885959
CYP2C9	2.47731711065923	1.11543907649225	1.41069333654729e-29	3.67141674847268e-28	3.57401311025745
DERL3	2.45638646947065	0.806472894937706	2.68824772312097e-23	5.53561064931315e-22	3.54381657801205
GGT4P	2.44586796190028	0.0185017515376089	2.59452829022393e-10	2.377355507302e-09	3.52864157930272
FCRLA	2.43547593516512	4.91094937131439	0	0	3.51364905386712
LTK	2.32406877488161	0.596063252856461	1.25478531978759e-22	2.50431155244575e-21	3.35292249620659
NEK2	2.27250660544511	3.83700242351478	2.18749859715862e-128	3.50874774984242e-126	3.27853401006307
PLK1	2.24640295342867	5.17938146470942	0	0	3.24087440074987
KIF4B	2.24513141974602	0.466187533683723	2.77652190794602e-20	4.89117235066838e-19	3.23903996541159
COL24A1	2.22543681369781	5.03006633398684	3.02587733211781e-273	1.84433275147245e-270	3.21062665493357
ZNF300	2.20326972431566	-0.0514806517033016	2.23558417979036e-10	2.06209635179452e-09	3.178646305011
LINC02689	2.1964603677503	-1.58179618755097	7.70934657922733e-07	5.03644257981848e-06	3.1688224800625
TROAP-AS1	2.18781022963662	2.87239244017723	6.04814433123971e-65	4.00702710084481e-63	3.15634296870289
UBE2C	2.1813539756497	4.68777572462607	1.62896542971703e-205	5.3381021974254e-203	3.14702856309325
GTSE1	2.16452940472105	5.02672409708958	9.91531775588337e-294	7.95208484021846e-291	3.1227558380494
KIF14	2.16338527862931	4.56727482630187	1.72344241251399e-212	5.96859442770187e-210	3.12110521301069
DLGAP5	2.15283739883045	4.55677118679971	9.56300516952039e-111	1.28388610372821e-108	3.10588783913298
TROAP	2.15198147543744	4.03643113023757	3.04536815771467e-126	4.6874060593188e-124	3.10465300269851
DEPDC1	2.13975849241238	3.65380312551841	1.11507842677042e-90	1.16380582651559e-88	3.08701896570339
CDC20	2.12727505993232	4.44294070241269	7.9038967524888e-180	2.11297506516534e-177	3.06900917957113
EGR1	2.12382846283252	2.80216439934477	2.43608177412582e-50	1.21509047705824e-48	3.06403679102731
MT-CO3	2.10995702976451	10.1096979191929	0	0	3.04402454333006
FOS	2.10138999035347	0.766322415970011	2.25481416243444e-15	2.91794974158607e-14	3.03166491805666
HJURP	2.0654029699928	5.04952156906598	5.88324408532581e-194	1.72401679561913e-191	2.97974662224594
TOP2A	2.06200665167512	6.98591518970246	0	0	2.97484677065175
ASPM	2.04556629299871	5.3458465282965	0	0	2.95112834671887
CENPE	2.039183295433	4.62340399951463	6.66711697184972e-177	1.67923187466192e-174	2.9419196277848
MRC2	2.03427533608976	4.15840496546396	1.67848381443267e-109	2.21443604885931e-107	2.93483893917943
CDKN3	2.02752845629855	3.11302339314219	5.44463223894301e-58	3.22822202556473e-56	2.92510524916318
KIF20A	2.01732053001224	3.77662652143292	2.12905937753348e-93	2.3340004888385e-91	2.91037832453215
CENPF	2.00828138628588	5.2927142792612	3.73486230695122e-297	3.16176843518459e-294	2.89733759670425
PIMREG	2.00232711961344	2.25463541176551	3.2036311788633e-37	1.09088115985517e-35	2.8887474057038
NT5DC4	1.99635104349347	3.37733436516256	8.7910796311752e-71	6.37897482951655e-69	2.88012575032154
AMER1	1.99290388524451	-0.977792022874043	2.94625917036488e-08	2.244754861901e-07	2.87515255221061
GNB3	1.98419651894017	2.21161980070547	1.92376259205224e-37	6.60976197918648e-36	2.86259047802413
BIRC5	1.97190153466797	4.61612714480242	2.55721768778915e-190	7.14988681220755e-188	2.84485256518681
SHCBP1	1.95697931137931	3.83140330526987	2.97237335505777e-97	3.39273596886669e-95	2.82332434764923
TK1	1.95031526120458	5.05467882084452	8.2528246276341e-241	3.69872181399672e-238	2.81371015550991
CCNB1	1.9498030566514	4.82060112651615	1.29647984630512e-196	3.95115197959949e-194	2.81297120054112
PTTG1	1.93262112629167	4.05115952337784	3.80692984508367e-101	4.53203101401445e-99	2.78818291481824
CDCA3	1.93125927296014	3.97758543118032	8.89467033366572e-105	1.12014038466445e-102	2.78621817577042
MT-ATP8	1.9275680290747	9.6260999598784	0	0	2.78089283652218
MT-ATP6	1.92438884465875	10.6206027566288	0	0	2.77630624293122
GGH	1.90649565265058	4.77335119302267	4.21435803629812e-192	1.20034369639459e-189	2.75049182355537
MTATP6P1	1.89413792970911	7.42986160872133	0	0	2.73266339795103
CKAP2L	1.87383181288423	4.37025455174251	3.63771114192577e-137	6.44551655589127e-135	2.70336786390805
OR7E83P	1.8696005302515	0.339364584886685	4.07654925644651e-14	4.87969030398522e-13	2.69726341343721
MTCO3P12	1.86510996894812	4.47706408352325	1.59303725530746e-121	2.37987271533089e-119	2.69078490291402
CDK1	1.8643485561107	4.28974509970196	1.1488586750653e-134	1.95601212185978e-132	2.68968641638941
MT-TT	1.85728027601512	4.0832285481961	4.85564874542752e-91	5.12044121680447e-89	2.6794890437479
CACNA2D1-AS1	1.85696089546184	1.28017198138296	3.37763450210029e-22	6.56484624273012e-21	2.67902827500752
FEZF1-AS1	1.84883600722316	2.77511906496577	1.35836736397278e-44	5.80611553778885e-43	2.66730653903781
MT-CYB	1.84155932503299	9.66279204985456	0	0	2.65680850572792
IRGM	1.83452750385671	0.219112623751269	2.10539913993241e-10	1.94909307984752e-09	2.64666373218849
MTATP8P1	1.833264079019	4.4266200040192	8.83161511299351e-125	1.34576151091795e-122	2.64484099544059
RDM1	1.83282832651404	0.772768175682956	1.34873183199457e-14	1.66885713811882e-13	2.64421233746263
ALPK2	1.82299340865229	3.77164474605131	8.32969896708793e-72	6.20674586114845e-70	2.63002355023593
NPNT	1.82284063717532	0.218548295763623	1.04964530420619e-12	1.14491733324938e-11	2.62980314758371
CEP55	1.81390819837861	4.85650566597408	5.09237210763473e-152	1.04157806947836e-149	2.61691636242865
HSPB6	1.80175854178979	-0.168795226120296	3.18105313371922e-10	2.89131450352601e-09	2.59938811311946
KIF18B	1.80060475659429	4.11370681919578	2.08503088087606e-103	2.55194382030437e-101	2.59772355293966
FEZF1	1.79859559089501	4.01796168485797	1.16954530772815e-99	1.35524953605791e-97	2.59482493954899
MT-ND6	1.79775067400366	8.07537831753495	0	0	2.59360598213988
MT-TP	1.7925492282498	3.93150205605967	1.05266216612408e-72	7.9803313867655e-71	2.58610188214533
CHGA	1.78505366801161	0.407549684379731	1.24331568110348e-13	1.4407334105441e-12	2.575288074561
ZNF702P	1.78247805831771	0.364615391695051	1.47183147465884e-12	1.58668326925019e-11	2.57157225522835
ANLN	1.78051044123902	3.87410365835166	9.20110101564183e-85	8.79036848127587e-83	2.56873358382656
SPAG5	1.77972831469205	5.53996383734232	1.47873926635565e-285	9.79696910466409e-283	2.56760521373589
MT-ND4	1.77863126804551	10.831916284819	9.29540262055988e-314	8.58444515952058e-311	2.5660225099793
GAS2L3	1.76171215160826	1.59404812108187	1.32848734647466e-23	2.78261033478776e-22	2.54161338459906
FOXM1	1.76009213782906	5.78026968672563	1.27097481936698e-287	9.2224353797686e-285	2.53927619875364
KIF23	1.75772574373555	4.76977533065315	1.21034818245923e-178	3.09971186627121e-176	2.53586221373015
FBXO43	1.75022657353249	1.19663292520557	3.93975032893239e-18	6.05485784289176e-17	2.5250431980674
DEPDC1-AS1	1.74874308254375	0.0604403675846814	1.01290344080871e-10	9.61359242045659e-10	2.52290297297475
RNF157-AS1	1.74213833798771	2.07630119154716	3.01260569902464e-23	6.17847720615578e-22	2.51337434075741
CIT	1.73822257141212	3.90955266859083	1.07109892829079e-75	8.65857054074005e-74	2.50772508373752
IQGAP3	1.73745140917319	3.2600336112661	1.26050030298028e-50	6.34958797250034e-49	2.5066125317997
MTATP8P2	1.73211588314422	-0.0886131959952212	3.64124771037297e-09	3.03198538856084e-08	2.49891499485717
MT-ND5	1.72845452806714	9.87697704713232	1.89922386780032e-287	1.34606387430424e-284	2.49363277604454
KIF4A	1.70859401521436	4.63219816291333	3.34206660303721e-121	4.94431173758067e-119	2.46498011264232
BUB1B	1.70417029032201	4.80595275538157	2.71000120185764e-136	4.71942837873219e-134	2.45859802667786
KIFC1	1.69664615054608	5.30663205703772	2.05020538891983e-230	8.44352154496225e-228	2.44774298753618
CXCR4	1.69361635264045	6.05030577643181	2.16940651152321e-163	5.00869945796828e-161	2.44337191312283
CENPM	1.69295415136418	3.1559438949018	4.00153695715698e-44	1.69141248691146e-42	2.44241655862548
FLRT3	1.68257693419382	2.20532660330878	1.99449087131922e-20	3.5463304430761e-19	2.42744539887558
MT-ND3	1.68005474780724	7.89413616795383	4.80369087035049e-289	3.65993207412004e-286	2.42380665308347
CDCA2	1.67882661534718	3.46796013677111	7.55590282682716e-51	3.81880090464982e-49	2.42203483247379
MT-ND4L	1.67429648160538	9.05973355141013	2.57503837641564e-222	9.57034994629793e-220	2.41549923098992
ZNF331	1.67200508022706	1.81455648362056	8.02467792784145e-19	1.29533943076746e-17	2.41219343758473
GPRC5D	1.67161890419136	2.75537210396994	4.88891684249349e-37	1.65182516288062e-35	2.41163630333311
LIME1	1.66985230953565	4.26113973906192	1.25130370479957e-109	1.65803181336833e-107	2.40908764598406
MTND4P12	1.66259283224269	3.81858579704271	1.58894808132134e-68	1.12094402144327e-66	2.39861443409407
PRC1-AS1	1.66048170539858	5.24341359132492	2.16309108596129e-227	8.45158511996874e-225	2.39556872186538
KIF2C	1.66015806268495	5.17231903170084	5.19710632965156e-217	1.86337661767601e-214	2.39510180412741
PRC1	1.6596634585132	5.29542430140863	2.80513139672984e-228	1.11024914865894e-225	2.39438824114162
DIAPH3	1.65181145270215	3.3528863739176	1.1346370344037e-51	5.82141384856687e-50	2.38306019129699
DEPDC1B	1.65129043291155	3.97745435931568	1.14815450693946e-83	1.07997397387306e-81	2.38230851862888
TMEM106C	1.63947425807837	6.15709636715881	2.96227020271316e-217	1.0747398416415e-214	2.36526138179478
SPC25	1.63372486903863	2.6620212460201	7.41594428153114e-34	2.2399238644593e-32	2.35696676673901
SNHG19	1.62743532172742	2.12024788284137	8.08840052634539e-27	1.91383613696352e-25	2.34789286802368
AQP3	1.62433933086371	0.56101640467437	8.6106762617669e-13	9.42935572237183e-12	2.34342629735797
MT-CO1	1.62413855447569	11.487205755703	1.31519655179414e-310	1.17888029742583e-307	2.34313663825865
MIR3917	1.61506264804835	3.65569172650456	2.12504095241769e-45	9.31838101667358e-44	2.33004287306435
CTNNAL1	1.60676293027227	2.02383313208036	6.58678275672763e-23	1.32851615681027e-21	2.31806891138802
FAM83D	1.59823497133726	2.41378906631065	5.12532329534345e-26	1.17354885611485e-24	2.30576566732357
CDCA8	1.5955050588631	4.76777255523869	7.20519150537952e-144	1.35546553282683e-141	2.30182723613505
NUSAP1	1.59096507496076	6.06073466631501	4.97130349808806e-252	2.44363621625374e-249	2.29527742387342
NEIL3	1.58976796000635	4.31339687803391	6.76459587068063e-106	8.73550100656199e-104	2.29355035206533
MT-TS1	1.58810801988573	5.89400243407863	1.79105614152621e-201	5.7457081020161e-199	2.29115556468513
MND1	1.58546140892162	3.34191855421377	1.45900392802922e-38	5.20053844568637e-37	2.28733731217205
KCNIP3	1.57648479260868	-0.0039545736156832	2.36945806342062e-07	1.63596746580895e-06	2.2743867923334
NCAPG	1.57573004193395	5.49922383691844	4.56689006425381e-226	1.73975676997749e-223	2.27329791727786
HMGB2	1.56513029984077	7.37410138487435	9.49401185053738e-250	4.52092976807777e-247	2.25800572192534
CELSR1P1	1.56155581971708	-0.542992022469236	4.50179614020436e-07	3.02128912505766e-06	2.25284883717713
CKAP2-DT	1.55718371653761	-0.00515967841189756	6.46106094960085e-09	5.25086116000094e-08	2.24654122560186
CT69	1.55495676616821	0.110771434792828	5.32901765537204e-09	4.35992327691593e-08	2.24332841534761
CAV1	1.5545637029343	5.96913079824445	3.72146839646097e-174	9.29635006971675e-172	2.2427613449693
KIF23-AS1	1.55170523875614	1.07912671552695	9.76190077627283e-14	1.1411725663893e-12	2.23863745287491
PAK6	1.54727712464367	2.69492047071626	2.32958343457705e-27	5.63016532531087e-26	2.23224903460436
NCAPG2	1.54507231513942	5.74378298699572	3.66898333034895e-230	1.49087914634286e-227	2.22906816686648
STMN1	1.54326729804493	7.22139761061526	1.30121060089527e-212	4.55812577849244e-210	2.22646407765553
SAP30-DT	1.54223448238104	0.82219814707934	2.16180182568441e-12	2.29958368026381e-11	2.22497403961908
CCNB2	1.54160916375051	4.27197496252642	5.55724015280738e-47	2.53536603139158e-45	2.22407189553184
CLMN	1.53324683759099	1.68636616443394	3.23304667716448e-18	4.99646706558137e-17	2.2120076090512
LINC01440	1.53219265623514	2.25192171806711	8.21805621880396e-21	1.48990768188144e-19	2.21048674683692
KIF11	1.52704603460509	5.59607297391657	1.37461303092969e-117	2.00443572873748e-115	2.20306174133393
FAM72D	1.51970651588277	4.11576376642366	2.25034604201727e-74	1.75850117888508e-72	2.19247305407072
BUB1B-PAK6	1.51955394137723	2.23083993661552	8.64154147305106e-23	1.73720064599409e-21	2.19225293558821
CACNA2D1	1.51876104104231	2.20499908462477	3.71289393555043e-23	7.55368194791954e-22	2.1911090222071
CDCA5	1.51695041223038	5.37485183174957	7.85843003794861e-164	1.82819476211085e-161	2.18849683699923
EMSY-DT	1.51428120219399	2.61930684411132	4.55943545653491e-29	1.16571606521273e-27	2.18464598091665
EFR3B	1.51239810242654	1.88356596515904	2.67008370449586e-17	3.88232208865534e-16	2.18192924222065
DIAPH3-AS1	1.51200581948495	0.0504518329059794	3.93813445300241e-08	2.96561862094641e-07	2.18136329756619
KNL1	1.50929275498969	4.40011586771669	2.51694488990543e-90	2.60906164846115e-88	2.17744917287326
SEPTIN1	1.5090051368025	2.1433896749306	2.42146072331305e-21	4.5135435476262e-20	2.17703422754095
NCAPH	1.50810403554905	4.40393944928906	8.58811889374892e-54	4.63241613107773e-52	2.17573421323125
SKA1	1.50454387396523	4.99300513056234	2.9952182815113e-163	6.86332874792018e-161	2.17059798576951
MTCO1P40	1.50437187127968	1.58577473495575	1.07559106386561e-16	1.50780649780903e-15	2.17034983834805
TTK	1.4965672018493	3.42117624048652	5.1520972217825e-45	2.22716758767438e-43	2.15909008046506
ADAMTS17	1.4952464260204	1.84173414329066	2.15277389925178e-15	2.78945311877539e-14	2.15718460372658
MTCO1P12	1.4755854622771	7.98019375049261	1.53709392943241e-229	6.16374665702397e-227	2.12881982883502
LINC01224	1.47083540052123	1.55640564127874	3.96389365018528e-17	5.69023188332767e-16	2.1219669382959
ROPN1B	1.46824801404177	0.145613698373813	2.09490521303878e-08	1.61631218411569e-07	2.11823412865313
KHDRBS3	1.46688914299561	4.02851723837415	3.27487023212661e-67	2.26829420896115e-65	2.11627369213362
AURKA	1.46404735450266	4.47606727419506	3.82453010226058e-89	3.92445721873715e-87	2.11217385796759
PELI2	1.46380654529724	0.907346719420503	1.34933903477459e-12	1.46135239601246e-11	2.11182644372113
MYBL2	1.46260186245794	5.7777738823715	1.85563074844121e-192	5.38592406566613e-190	2.11008845376303
FAM133A	1.4595793231553	2.27753648197607	4.96636480601063e-21	9.11227777411078e-20	2.10572785130023
KIF18A	1.45397966308493	3.24343142827267	1.63764206116082e-39	5.97709933604036e-38	2.09764924948603
CTXN3	1.45303707213448	-0.465822898779123	1.35418222954613e-06	8.59972028081849e-06	2.09628937819623
MT-CO2	1.4525081444896	10.140816599496	2.20621456806171e-237	9.46994298257022e-235	2.09552629690597
ARHGAP11A	1.44535166853675	5.49893478248045	1.04001038917759e-190	2.93475524264596e-188	2.08520168453855
MTND4P24	1.44069145980012	0.554847092234506	2.02963015007502e-07	1.41318273826105e-06	2.07847842450471
MT-TE	1.43955899134782	5.22036016434205	4.70649706732632e-147	9.19456439896391e-145	2.07684461788462
SPRR2A	1.43607526331845	1.69502406802252	3.46636416094824e-17	4.99957000326827e-16	2.07181866073284
EMP2	1.43400289210225	5.98262085000828	2.71049007502965e-209	9.07746104687951e-207	2.06882886105635
RACGAP1	1.42112914749807	4.72052663563157	1.60538952979965e-112	2.19398436368494e-110	2.05025597355822
NUCB2	1.42067649388566	3.95921309737459	5.46914004834879e-63	3.50900025502058e-61	2.04960293243637
MT-ND1	1.41842810333054	10.4540137015217	5.99309500234402e-236	2.53674393460328e-233	2.0463591905325
SKA3	1.418419170374	3.52398646780625	1.35378410455928e-43	5.61332304361205e-42	2.0463463030004
DLG3-AS1	1.4182328944786	1.37531797999959	1.02454187697127e-14	1.27496685351476e-13	2.04607756368987
MID1	1.41588045683064	0.872684949231261	1.18957195281368e-10	1.12239612489008e-09	2.04268371356116
FAM72C	1.41275191480158	4.06878971201982	6.24236952993965e-58	3.69402822901827e-56	2.03817018149063
ARHGAP11A-SCG5	1.38216677081885	5.57132660919505	1.16928608324207e-179	3.0987097976422e-177	1.99404514594186
MTND6P4	1.38206929894376	1.63478427096318	6.51711231348506e-13	7.21189233354288e-12	1.99390452375105
OR13A1	1.37788992522255	1.87785207201581	8.55099562601801e-17	1.2042520457418e-15	1.98787496200944
MTND5P11	1.3769583451726	1.6281354153436	5.94665055513981e-16	8.01194174705751e-15	1.98653097609118
STIL	1.37491456507702	4.62487201500948	6.22433394179221e-80	5.34345918901576e-78	1.98358242468262
PCLAF	1.3744547716237	5.06223555863025	2.79057582315817e-140	5.15427810827688e-138	1.98291908294768
TLCD3B	1.37282808975019	1.12173620393108	2.82916587661455e-10	2.58458211198157e-09	1.98057227707567
C20orf204	1.37197986436852	1.05912497483643	4.67557519936018e-12	4.87655132702604e-11	1.97934854652398
RAB37	1.37196043823197	0.204873398245397	1.02343200553529e-07	7.35442438120571e-07	1.97932052053312
LINC01606	1.37144827391228	0.659850937813248	1.42628701854804e-07	1.00899543122726e-06	1.97858162360897
UNC13C	1.3702585689297	3.45715030701223	7.98619661575256e-40	2.94301484959704e-38	1.97686524213048
CXXC4	1.36553487158991	2.25768097607436	8.97530413145096e-19	1.44419941240813e-17	1.9700503874037
MET	1.36503774047703	4.55063423404477	4.2027774837464e-71	3.06420685633147e-69	1.96933317881249
MT-TD	1.36401194800766	2.3113612126081	3.73852307449039e-21	6.89680564274631e-20	1.96785327310395
C21orf58	1.36311176037994	3.2711272447384	6.39429379217281e-35	2.015227483043e-33	1.96655457687756
E2F2	1.35909161501115	5.62032034511986	3.03779154561956e-179	7.91279787558136e-177	1.96075473309035
NDC80	1.35699467029121	4.89480649513737	4.2449174618873e-107	5.50502572631819e-105	1.95772948134188
CDT1	1.34802945906755	4.81309015971594	1.01741330229826e-100	1.20180960468379e-98	1.94479541556899
ESPL1	1.34283505332712	5.52526615734935	2.18221055156717e-138	3.93520998636455e-136	1.9373014721669
PBK	1.33911182781857	3.93456657127578	2.02752049254202e-53	1.08214911612453e-51	1.9319299931896
AURKB	1.33200494781703	3.79952706075202	1.61469249760946e-38	5.73535764069299e-37	1.92167693265519
LINC03071	1.33124235443715	0.180501880922211	8.37662212766768e-08	6.09710857326965e-07	1.92057674296782
CCNA2	1.32788964002403	5.26683923031112	3.79426369715887e-136	6.57011252469395e-134	1.91573979851051
KIF7	1.32160678399664	2.71846209177418	9.42602935276055e-25	2.0726383156907e-23	1.90667555327717
NXPH4	1.31680970862061	2.60437860389755	2.96726598621002e-23	6.09369260079088e-22	1.89975483642139
MT-RNR2	1.31422198589034	9.94078658862307	7.60444622645872e-128	1.19460362472967e-125	1.89602154167124
ALDH2	1.31156636760718	5.63512563467757	1.57079922519505e-117	2.27960367557354e-115	1.89219029434363
PRADC1	1.30743139383469	3.73411078302789	1.02366483766128e-35	3.31180568923199e-34	1.88622478818786
C8orf88	1.30564815234071	2.80485913631708	8.11657161711251e-26	1.84185135221981e-24	1.88365211452778
PIK3CD-AS2	1.30505087151592	2.19788775902253	1.90202666499256e-17	2.80165126352408e-16	1.88279042044384
MTCO2P12	1.30238473690855	4.34842886457996	8.16834862683499e-66	5.47117786266864e-64	1.87894400126744
MIR7847	1.301337549562	2.12257307592504	1.66048556270262e-15	2.1607582412009e-14	1.87743322927569
CXXC4-AS1	1.29686414173544	1.37298459154925	2.85495164303714e-12	3.01795026962192e-11	1.87097946598845
HOOK1	1.29459239975594	3.98033450296298	9.89354121486777e-53	5.20752266086891e-51	1.86770203510043
TICRR	1.29455609332379	3.28779672493346	4.94846908916439e-33	1.45850622786629e-31	1.86764965599082
P4HB	1.29243771700669	8.96910494499678	2.75608054369627e-182	7.49949202229352e-180	1.86459348498341
CDC42BPG	1.29218207489507	0.389809847448085	3.74771303817471e-08	2.82991334369208e-07	1.86422467137674
TYMS	1.28961097412594	6.23099305387532	6.27957834960232e-163	1.42818231180955e-160	1.86051535704747
CCDC150	1.28832474973661	1.73786820337717	3.36295937204375e-14	4.0477705301108e-13	1.85865972749952
LINC03007	1.28717725132074	0.370274366952625	7.94023872373721e-07	5.17951017432824e-06	1.85700423722552
NOSTRIN	1.2855067770634	1.03512521626572	7.81533168555307e-10	6.87586744944905e-09	1.85459425229853
STPG3	1.28498186312899	0.861556552369756	1.18446942014635e-09	1.02784424966914e-08	1.85383696156846
ASF1B	1.28470147869858	5.16625521716473	4.07177723688912e-132	6.7809553590947e-130	1.85343245234116
PLXNB3	1.28385619158062	1.13334675699009	2.5185646539713e-10	2.31261754728621e-09	1.85221296080795
ERCC6L	1.28217379185569	3.09590943494263	1.72902098417323e-21	3.24468248236843e-20	1.84978577106801
SKA2	1.2813079303781	4.76032574398207	3.14817828211936e-79	2.65772524448392e-77	1.84853659700819
TRIM45	1.27793159979464	1.17585330855958	1.78102099956373e-09	1.52467404445799e-08	1.84366558161903
SNHG18	1.27779136705288	0.464092860996324	4.93032772623628e-08	3.673757158552e-07	1.84346326853792
ZWINT	1.27672629668377	5.14928235703587	2.76610398537722e-85	2.67618365264623e-83	1.84192669679821
MTND1P23	1.27088464754049	3.84992752622833	5.88594410946886e-41	2.25635261232922e-39	1.83349897854858
GPR137C	1.27044190457421	0.832652433944987	1.83030053124341e-09	1.56466308527838e-08	1.83286023546675
INCENP	1.26965953041905	6.10136874735611	1.19662306029147e-123	1.80536061314073e-121	1.83173150815297
PLK4	1.26901453495019	4.09691191507106	3.23937374022372e-52	1.67896520590235e-50	1.83080097638866
BHLHA15	1.26448009424321	5.14551285110493	6.19238460804627e-127	9.57965042207199e-125	1.82425916126748
FAM237A	1.26105865718589	1.47899904851351	5.89060000969987e-10	5.22777885543428e-09	1.81932307099217
WNT10A	1.25937602907706	0.677768822884656	3.61521243961897e-08	2.73053814894245e-07	1.81689555176391
LSP1	1.25502514603667	4.49791347671933	2.95575418133156e-71	2.18110325496999e-69	1.81061855437805
RRM2	1.25312285410092	7.42252117411907	6.15003344122873e-177	1.56190349295739e-174	1.80787412723602
SGO2	1.24938946229082	4.56926559713149	5.06539701140219e-75	3.99930153677443e-73	1.8024879813859
CENPW	1.24868662788877	2.44558874163523	9.7375584488987e-17	1.36756604280478e-15	1.80147400567949
PLIN4	1.24015429035843	1.63694659353314	2.98046518941536e-08	2.26911459187166e-07	1.78916444463727
NXN	1.23748174145668	5.48350289314748	2.72323434175836e-114	3.82457556679391e-112	1.7853087715902
COL20A1	1.23224305764826	2.28372952069216	3.30822823234093e-14	3.9834675467729e-13	1.777750948439
MYBL1	1.22384410719078	2.23822761601731	2.79440966058133e-16	3.83614544215661e-15	1.76563382426532
LINC01392	1.22109349386065	0.513497150402381	1.65507187148993e-07	1.16167596396884e-06	1.76166552805453
WDR76	1.22084226316433	4.50386050183421	5.27468555801599e-67	3.64515458199763e-65	1.76130307877484
PRR33	1.21986838321583	1.95659198886191	7.72262061682803e-13	8.49348920672865e-12	1.75989806700272
RECQL4	1.21703529694005	3.73158024586195	8.88442314153646e-30	2.3402046643169e-28	1.75581078748224
SYNE4	1.21664956276463	0.776156794408786	6.55815374252662e-08	4.83235719190622e-07	1.75525429070026
CBX5	1.21365623467515	6.35328689859852	2.18124046827226e-148	4.28874093619777e-146	1.7509358311098
NUF2	1.21105655096873	4.32943275071939	7.00470229613781e-59	4.23562117414873e-57	1.74718528031868
IL2RA	1.20849622692623	5.54605835740152	4.49809972353556e-104	5.59526886426407e-102	1.74349151351949
COLEC12	1.20574767807746	1.11605148651912	8.11954059292119e-08	5.92839288715539e-07	1.73952619572574
NECAB1	1.20400927177707	2.6364819907372	1.30254654497491e-17	1.93924809500027e-16	1.73701820557712
CCDC163	1.20195869569582	1.79407959952248	1.7453949081433e-12	1.86968911144377e-11	1.73405984963372
GIHCG	1.19851227235654	2.03699820306802	2.65531831348859e-14	3.21455731115971e-13	1.72908771177334
AMH	1.19574399491907	1.00049862473261	7.48503990418033e-09	6.03476391851322e-08	1.72509393164251
HASPIN	1.19421580629573	3.29808107882808	1.75261832076812e-27	4.2661977590838e-26	1.72288922149407
MKI67	1.18721754016616	5.93568486409231	2.80571094449299e-87	2.82200814337849e-85	1.71279285765411
CFAP58	1.18714412592259	0.789530197839324	8.86277166478321e-07	5.74929393903647e-06	1.71268694328898
DLG3	1.18704248247066	4.94101539040705	1.46354854666978e-65	9.73866932495812e-64	1.71254030278495
DOC2GP	1.18590100986814	0.315588086466841	9.05376240779365e-07	5.86196012619332e-06	1.71089350592198
SEMA5A	1.18284418141354	2.73606975635214	1.58523507346112e-17	2.34636348221472e-16	1.70648343466968
PRKCB	1.1802366984899	5.79153046963772	1.57986542954142e-113	2.16882787525695e-111	1.70272163198655
MT-TY	1.16769636380569	7.28166931327623	1.47209139091776e-154	3.07283953627463e-152	1.68462975332654
MT-TW	1.16720282099609	1.44062171377195	4.43958502346673e-10	3.9819604043122e-09	1.68391772156267
CSGALNACT1	1.16343480330899	2.23266590437514	5.43744829476961e-15	6.89316448549911e-14	1.67848162113151
FAM114A1	1.16028478671603	1.96667117259642	9.61186041557543e-11	9.13981460296651e-10	1.67393710781413
CENPK	1.16016728469044	3.49853476495267	7.53246057726358e-30	1.99270198396428e-28	1.67376758822451
SMC2	1.15921168377352	5.42289026253994	4.39580415531181e-110	5.87572488760011e-108	1.6723889475206
TCF19	1.15241539993734	5.50429149074318	1.60211935582377e-82	1.47511146489684e-80	1.66258398253367
FAM72B	1.15182003820687	4.41713916348205	3.87229665496627e-54	2.11491241678767e-52	1.66172505711759
SGCB	1.15075174325574	1.58299477518704	1.80501774944366e-11	1.80023502356321e-10	1.66018383328938
POC1A	1.14524009458136	3.94589034513237	3.46305758568537e-40	1.29180101568357e-38	1.65223220507974
MT-TN	1.14401987464794	7.69202827645101	2.10199779885704e-150	4.24241621973292e-148	1.65047179983299
EGILA	1.14107144076458	1.5084299589841	2.37401076137921e-09	2.01364742454196e-08	1.64621810889109
RNASE4	1.13224219973096	1.80935814675034	1.38403220416795e-09	1.19354175026097e-08	1.63348020663706
APBA1	1.13204469592817	4.94427662637235	7.70607903172592e-88	7.8283488190293e-86	1.63319526888022
MT-TA	1.12861171498917	7.17424736804639	1.12148214156384e-145	2.16318289533542e-143	1.62824252430406
MT-TC	1.12694525710134	7.48323493561868	6.79050382634551e-149	1.34381425072536e-146	1.62583833377344
CDC45	1.1269158251086	2.79734274163591	3.99375864197267e-20	6.97100735239171e-19	1.62579587238347
NEURL1B	1.1265393527927	2.65226071841539	2.66245097524922e-18	4.14618579058228e-17	1.62525273764029
SRD5A3	1.12224713357553	6.03998153734963	9.35642152852729e-94	1.0294090343083e-91	1.61906037426127
SERPINA1	1.11886263709806	0.704269143970722	2.32197859646973e-07	1.60500384908168e-06	1.61417757797731
WDR62	1.11739458826794	4.36016479424979	3.75556511110182e-47	1.72371389045089e-45	1.61205963121032
HELLS	1.11250106754628	4.25117873141217	7.26806048041468e-42	2.85808272517571e-40	1.6049997731327
TRIM7-AS2	1.11222347215594	1.11967598407189	3.76918402599753e-08	2.84401219054966e-07	1.60459928763968
CCDC34	1.10627365144745	3.87742855260596	6.76506787255171e-28	1.66133931090964e-26	1.59601551080937
MT-TV	1.10457027770151	2.96292512348365	5.59411165799845e-21	1.02209920197339e-19	1.59355806195331
SESN3	1.10310443618814	4.38525194831493	2.39774083157376e-38	8.47720992842713e-37	1.59144329967125
MT-TL1	1.10280810568193	5.35259615190295	1.29235822283114e-82	1.19351239996975e-80	1.59101578511947
MAGED1	1.10236464414766	7.10519967237623	4.00274251179474e-127	6.22385616272737e-125	1.59037600536315
TJP2	1.10072721704534	5.39107765052626	5.33258165421294e-96	6.06402083932066e-94	1.58801369740282
IFI27L2	1.09977013684949	5.6761005933341	4.70046870094184e-71	3.41888983603588e-69	1.58663292255053
ADAM23	1.09371470528906	7.49667998318663	7.8551975853198e-136	1.352514133391e-133	1.57789678146786
SLC16A8	1.09294216080795	1.75655077178114	1.20928226454329e-10	1.13993462091621e-09	1.5767822353761
TOX2	1.09209604655474	4.17363798163352	8.22337289487916e-42	3.22542486929649e-40	1.57556155053896
SEC11C	1.08965522173554	6.27810093882785	3.54701402545263e-126	5.43210047435649e-124	1.57204018467662
CCNF	1.0895086946964	4.44720239512223	7.8804668263975e-44	3.30350903715668e-42	1.5718287908439
MT-ND2	1.08899577428568	10.5708852812104	2.90839863107833e-157	6.19834662103099e-155	1.57108880311099
STPG3-AS1	1.08881030768541	1.20033341831723	1.45800681482496e-08	1.14373785556256e-07	1.57082123136653
ITGAE	1.08772673236527	4.51229342528405	8.48261903646426e-55	4.70029632282336e-53	1.56925796262574
TYMSOS	1.08318749759064	3.31379544310153	4.89940830777706e-22	9.43236687225608e-21	1.56270923112695
LNCRNA-IUR	1.08023165508738	4.41834102085393	1.66802281885296e-37	5.75704002574889e-36	1.55844485180583
DSTN	1.07744670015382	6.46126258863882	2.56349557329999e-104	3.21502432476916e-102	1.5544270111341
EXO1	1.07708099950006	3.84316241846333	3.10423861904727e-34	9.53677178972629e-33	1.55389941661446
LIG1	1.07683984388592	4.77474774748426	6.65560118182336e-72	4.97147307885414e-70	1.55355150260587
HCG27	1.07389447081671	1.66492623661683	6.08257927746258e-10	5.39030782378452e-09	1.54930222748535
SFMBT1	1.07308703011219	3.27429876616041	7.23029929219776e-20	1.24351355095383e-18	1.54813733678512
PLS1	1.06795711083303	2.99604789019504	5.23611094179538e-18	7.9787858531078e-17	1.54073642768091
PITPNA-AS1	1.06794133089196	2.1015773893994	3.9157202381353e-12	4.10228566440053e-11	1.54071366203819
SGO1	1.06757974559783	4.04061509399719	2.29212898367375e-26	5.32836940552564e-25	1.54019200472748
SRD5A3-AS1	1.06548531413121	5.66597631254763	1.80722896872992e-107	2.35372265175269e-105	1.53717037883711
TRIM2	1.06518528091074	3.95977565704003	8.95475067896983e-37	2.99895584277236e-35	1.53673752239784
ITFG2	1.06443520052218	5.69062620370414	8.74027669498755e-114	1.2162953084769e-111	1.535655385141
PANX2	1.05932071160908	2.68197078104243	8.26504388653427e-12	8.46105063775675e-11	1.52827673734939
CSRP3-AS1	1.05672797537317	4.14979803119387	5.40886876547618e-40	2.00049374389141e-38	1.52453620963951
ENOSF1	1.05342501097084	6.32629549858449	8.08970958162359e-112	1.10063388039982e-109	1.51977103927603
MTND2P28	1.05066989859327	8.80798013103837	4.20479806866634e-132	6.96442532286279e-130	1.51579625231183
GLCCI1	1.04961424827978	5.49615735774028	6.61676808413439e-88	6.74423492080534e-86	1.51427327083963
BCAT1	1.04920050312605	5.30528315135252	7.41774046482052e-92	7.87676161692927e-90	1.51367636275816
PXMP2	1.04475914396082	2.6735297130164	6.56941911171221e-15	8.28339333258342e-14	1.50726883591567
E2F8	1.04457465046695	4.07490653335406	2.90015748565743e-38	1.02297684644555e-36	1.50700266806699
MT-TI	1.04311553330442	2.19221772245037	3.00987846663064e-10	2.74063508064043e-09	1.50489760697254
AKAP6	1.04261254499545	3.77649613574879	1.10108117759688e-27	2.69530521834879e-26	1.50417194823356
MYO3B	1.03972209135806	1.90436510084675	4.03808892811317e-11	3.94185772495762e-10	1.50000190510498
CCNG1	1.03886296441307	5.84173416835026	1.0678643623309e-81	9.54376372621598e-80	1.49876244692194
MIR6747	1.03673728888021	2.1362561042176	4.17886274965706e-11	4.0701508839421e-10	1.49569574537215
MT-TK	1.03493517715117	0.770053738057318	1.47358835954695e-06	9.30372464171387e-06	1.49309584771754
CDK2AP2	1.03420761799173	4.84423403203917	2.26149573814164e-59	1.3756755312496e-57	1.49204620172626
ATAD2	1.03322419259105	5.90472605707857	4.60295972191439e-100	5.37470499942769e-98	1.49062741877761
HMGB3	1.03095856617518	5.05001071601883	1.58091456498976e-55	8.90572130917338e-54	1.48735881078293
MEI1	1.0273096859	3.71367101248983	1.48780181880338e-28	3.74110958992177e-27	1.48209458930512
FANCG	1.02368291546473	4.44370102211763	5.32878288341041e-48	2.50231105015124e-46	1.47686226558373
TCEAL3	1.02331831268801	3.50500912616792	3.68249730686883e-22	7.13917225980499e-21	1.47633625496585
MZT2A	1.02196444909308	4.51232105084256	5.18241254731049e-39	1.86689367366235e-37	1.47438304267141
TTLL7	1.02048715899308	2.82669321652866	4.5253715512321e-17	6.47489311715255e-16	1.47225176357018
E2F1	1.01843595077159	4.35829853986421	6.03436744427687e-46	2.680807321163e-44	1.46929249564121
RAD51AP1	1.01718483616158	3.62755282979895	1.64261731472769e-23	3.42644800024923e-22	1.46748751879776
ORC1	1.01585295592084	4.19445698514233	2.86349198125774e-28	7.10649687465887e-27	1.46556602177939
P2RX5	1.01506517215344	6.1799791474823	1.43263754013065e-102	1.73258181242149e-100	1.46442949004487
MAP3K20-AS1	1.01500014225342	3.07687581570227	1.57287729328534e-17	2.33033584784463e-16	1.4643356717306
SMC4	1.01432452238803	7.26680162231466	1.48689828301799e-115	2.11750990996524e-113	1.46336095830128
TRAIP	1.01217897401377	3.10124604674907	8.29271475202372e-17	1.16841782146405e-15	1.46026558630175
SEPTIN3	1.01194334216768	2.49646380241545	7.98198777975686e-12	8.18778389686536e-11	1.45992564140592
ALG14-AS1	1.01128259570302	2.13808374366526	1.28494318517472e-10	1.21013376116764e-09	1.45897238575807
FOSB	1.01070777125817	1.31935475275026	2.54393583533887e-07	1.75206753712514e-06	1.4581430893821
SPECC1	1.00995961205993	4.3524584437775	9.59313119880427e-43	3.86719929120051e-41	1.457063723817
DYNC2I2	1.00938731986503	4.26034485670839	1.5267498671082e-34	4.75758987218708e-33	1.45623808070548
CLIC5	1.00938554997338	3.51020100256642	1.70811324779689e-23	3.5581995447613e-22	1.45623552729157
PIM1	1.00896276475928	5.01617851802421	4.06014106450733e-63	2.61600124908933e-61	1.45562557715984
CCDC110	1.00677749593181	3.31808911534815	8.37587927487747e-18	1.26242975658341e-16	1.45247290065943
PCBD2	1.00477101087597	5.16177261948174	8.79229502022019e-84	8.29578894849011e-82	1.44957815461976
GPX4	1.00449947701267	5.58877383816453	1.97620189027977e-71	1.46181380602345e-69	1.44918641406174
PM20D2	1.00432399788691	5.02296263554712	3.06783857266239e-71	2.25834416281302e-69	1.44893325119722
CDKN2C	1.00423043743114	5.74752194648706	4.0352965340733e-87	4.0321212187678e-85	1.44879827199166
SCUBE1	1.00337685295653	1.02164150785941	4.31751675235881e-07	2.90208735211485e-06	1.44756680990316
IGHD	1.00180402217898	1.96794767137312	3.22364190937993e-10	2.92915059124218e-09	1.44529769474023
LINC01484	1.00134771410995	3.82784205074535	6.36702968706209e-22	1.21885425089764e-20	1.44463938135193
XRCC2	1.00094517263171	3.47130316379829	7.71797263133826e-22	1.4719207378765e-20	1.44405863675752
FYN	0.999153926786115	3.62091710449853	1.44988454108135e-23	3.02855937450277e-22	1.44147441525906
MAP3K20	0.998910463713711	3.13460992443865	1.79334105492074e-17	2.64411523898231e-16	1.44112317229187
PLAC1	0.99708981373886	1.27240872775813	8.46993267389842e-08	6.16061260548278e-07	1.43849652960195
E2F7	0.997053902137838	2.83415459062884	6.34995682373174e-16	8.52883072677163e-15	1.43844472011325
ATP2A1-AS1	0.996300745001221	1.45783038492592	1.76385939724114e-07	1.23282973768397e-06	1.43735814404724
TPX2	0.996226109191845	6.64685629756875	6.90853281792836e-90	7.1129880459184e-88	1.43725046733518
FANCI	0.995105498302428	5.88097466021637	3.68615149762625e-103	4.49356612166631e-101	1.43563376756225
MTA1-DT	0.991000956946194	1.16974247228854	2.27729140895474e-07	1.57661819580428e-06	1.42971216610249
MT-TG	0.989292225743525	2.39840154178493	3.49204002026175e-11	3.42087469165854e-10	1.42724698807019
SNX22	0.987839640976907	7.84915515356371	1.73713975316569e-103	2.13472060957571e-101	1.42515135123092
TRIP13	0.982854051022479	3.85419387993641	1.56893588692431e-28	3.9418705762494e-27	1.41795866532776
CERK	0.982848506852042	5.48257493782448	1.53435694045328e-66	1.04845430756176e-64	1.41795066678056
MZT2B	0.980063383736601	5.63281784154151	9.09344626992886e-75	7.14257393098846e-73	1.41393258347365
BRSK2	0.979389301577029	2.86975073009366	2.59003522894647e-09	2.18956764597427e-08	1.41296008848489
TMPO	0.97589965320504	7.18359928457272	7.95881483642415e-104	9.81995307509565e-102	1.40792559008417
RPL5P4	0.975534638931632	1.3203626175921	3.97772662317703e-07	2.68613331637366e-06	1.40739898580207
PPIB	0.975449508537824	8.601213393084	1.85105724923879e-105	2.37028658520174e-103	1.4072761686051
KIF22	0.973173060751257	5.40636936047888	1.20814999975981e-86	1.19157214863042e-84	1.40399194867257
KIF15	0.973053768058071	4.75026880421119	2.84511052338031e-44	1.2076265781412e-42	1.4038198456957
CDC6	0.969962340736359	4.16510911609207	7.77436803875701e-35	2.4425942304037e-33	1.3993598588294
SPATA41	0.967665281469557	1.88054234215032	8.54968231631822e-09	6.85143618911686e-08	1.39604590281655
COMTD1	0.965961905234112	2.62868415836335	2.51650813900972e-13	2.85954892037511e-12	1.39358845036891
ARHGAP11B	0.962110351127447	3.17051842404021	4.20973561658141e-18	6.45676409919149e-17	1.38803183235951
AMOT	0.95995527684337	3.01665642263791	3.56001470177984e-16	4.85436277635089e-15	1.38492271737712
NCAPD2	0.959507988696729	7.03419813629677	5.25950203475559e-94	5.80755739171056e-92	1.38427741698611
PKIA	0.957860499216204	2.78004557871018	2.49143264672927e-14	3.02385110879017e-13	1.38190059208264
CEP78	0.956759711051093	3.70388826761251	2.08233580347007e-20	3.69605509298507e-19	1.38031249045577
PDZRN4	0.95449071206563	1.41967037476401	7.07153520664993e-07	4.64365668946053e-06	1.37703901687166
CLPTM1L	0.954079798606012	8.14859046526252	6.17899211338692e-104	7.65491722144633e-102	1.37644619406123
ATP23	0.952981096605098	2.94440714481887	8.6810635235092e-16	1.15379019599854e-14	1.3748611021331
CCNE2	0.952151631017523	4.19995631675065	1.32422238059181e-32	3.83621685084752e-31	1.37366443624332
TES	0.952087573869649	9.13969597549304	2.29913654234255e-93	2.51141524245275e-91	1.37357202131375
CDCA4	0.952048420817314	4.0502443170771	2.47825796717055e-25	5.55348454466837e-24	1.37351553539931
RAD54L	0.950969670441263	3.67974097007658	6.3250568087487e-22	1.21234233524167e-20	1.37195922758142
MYH15	0.949570990399219	3.43466989812349	4.12694094086326e-15	5.26245406333677e-14	1.36994135882097
SNHG5	0.947133920065071	6.3780313071018	3.51265536633468e-77	2.88549016022684e-75	1.3664254095356
ALCAM	0.946088751982061	6.54494195097091	2.77737777155579e-95	3.12337140095698e-93	1.36491755072535
IKZF1	0.945334044728084	6.07971691718162	9.5475114142182e-88	9.66677600862836e-86	1.36382873831271
PIP5KL1	0.939502597779981	6.96953185035066	1.14985412160685e-100	1.35300981506141e-98	1.35541573871948
UHRF1	0.938282263045495	5.34764963447291	7.68428133781554e-66	5.15828541963142e-64	1.35365516784981
NUDT1	0.936019579883395	2.7176729712984	1.29299985741507e-13	1.49546351630291e-12	1.35039080607275
CHTF18	0.934535411666091	4.57179210968101	1.567472816332e-35	5.04438242349885e-34	1.3482496039458
HLTF-AS1	0.933365044176617	1.52874762731014	2.28239778897108e-07	1.57967175509698e-06	1.34656112057271
TNFRSF17	0.932967792509401	4.58529903955705	2.12735301911653e-42	8.51947577011765e-41	1.34598800756244
HLTF	0.930150099282665	5.91544281530602	5.30699972418599e-69	3.78773123171645e-67	1.34192293551748
MT-TH	0.930039512182502	2.51986837786332	4.79832050477889e-10	4.29089247956694e-09	1.34176339205649
DPM3	0.926338835067707	3.66972282408622	7.64721942041954e-21	1.38972366760111e-19	1.33642444353504
MIR1282	0.923077068255375	7.44349129827336	1.73675640080233e-78	1.44221765860631e-76	1.33171870873035
TMPO-AS1	0.922949431276255	4.79927733868953	3.2264509316584e-48	1.51977308490296e-46	1.33153456749354
DANCR	0.921315102096038	4.38559889742473	8.40563660057417e-39	3.0137668357541e-37	1.32917672889006
NHSL1	0.918132553874396	2.67621045515127	8.62414520922965e-13	9.4407129811955e-12	1.32458528235331
RAD51	0.916843595605821	3.04716331395099	7.9052028889596e-15	9.94710830899805e-14	1.32272570865132
GINS4	0.916567801961258	3.53415805981803	1.83539900236745e-19	3.08695474592441e-18	1.322327822528
TMED10	0.915988645979305	8.07397473510208	1.15586204562823e-94	1.28562232491117e-92	1.32149227706494
TEX14BP	0.912868641332571	3.52611593811843	1.14183368440282e-18	1.82765353812291e-17	1.31699106183355
GFPT1	0.911232738583182	5.70098346031845	3.33278147439339e-80	2.87733281058393e-78	1.31463095304963
ATP6AP1-DT	0.910732138220575	1.65877911021599	7.32799483704825e-08	5.38010047347344e-07	1.31390873938902
CALU	0.909660857813436	7.46537160060185	2.24766293112136e-99	2.58489718825866e-97	1.31236320845824
SYTL1	0.907898087518158	4.59605995349116	3.42930803380605e-35	1.090935194554e-33	1.30982006849502
RNF39	0.907520634136743	2.36661775771115	1.87228787397887e-08	1.45227399458845e-07	1.30927551837349
LINC01353	0.906804684925288	2.531723120413	1.09810277372287e-09	9.56711839107440e-09	1.30824262199659
POLQ	0.905199223790734	4.67873564907392	2.74008593302226e-40	1.02588278740524e-38	1.30592643117943
EEF1G	0.904286437236968	9.79491148966811	4.98876570233879e-92	5.31600082323346e-90	1.30460955854492
ZNF519	0.903501007283842	2.35257898705918	9.47772415790862e-11	9.01789326994764e-10	1.30347642264658
PARD6G	0.900578178241989	3.3253370379044	5.14711574999023e-16	6.95316930836446e-15	1.29925967168253
SGCD	0.900248141988651	3.51996568217387	6.18337910106767e-19	1.00611138005413e-17	1.29878353001653
KBTBD11	0.897701825990598	4.87989389488457	5.66405385577603e-51	2.86740374266828e-49	1.2951099725536
TUBAP2	0.897677498028537	1.33565201872945	1.52824534250601e-06	9.6268716532065e-06	1.29507487472338
PPP2R3B	0.897064682511023	2.55276966952897	1.04087590480496e-11	1.05844958541328e-10	1.29419076881529
PHGDH	0.897004166124646	8.63218427265127	1.41419540204117e-97	1.62026387491003e-95	1.29410346212477
JCAD	0.895491603224209	2.99641380411226	2.1000713826997e-13	2.40246904876712e-12	1.29192129512927
TUBB3	0.894942698111861	2.37646544811866	5.82448882829726e-08	4.31470883644111e-07	1.29112939244577
NSD2	0.894063475846224	6.92721673106236	1.74104733933624e-81	1.54694340272919e-79	1.2898609428433
FOXN3	0.893499013839386	7.47223811528528	1.79981624696431e-94	1.99458908881762e-92	1.28904659630526
DHFRP1	0.892207578415344	2.27747124481837	3.4551274260146e-10	3.13108722673866e-09	1.28718344882337
ORC6	0.891314803015267	2.60386293591178	4.98617916008304e-11	4.83329504079805e-10	1.28589544618105
RBM3	0.890137716198947	6.69223965378495	4.10690824263011e-70	2.95193716043385e-68	1.28419726886845
HMMR	0.889695010131403	5.6012317586279	1.62756740439547e-74	1.27510910581893e-72	1.28355857902023
PIK3CD	0.887353209374427	2.8138930553016	1.36419286379693e-11	1.3734767663388e-10	1.28018007468139
RARRES2	0.886481430931674	1.50236613342606	6.26559877086205e-07	4.13760320998466e-06	1.27892236424528
MIR3654	0.885262436910264	4.05097454864199	2.74533353658118e-27	6.61397508781407e-26	1.27716372761572
ALG14	0.884534012224113	3.53232749599408	1.57266762556321e-15	2.04998368505836e-14	1.27611283293334
H2AZ2	0.884179500013412	6.33441877546784	1.84194061064969e-81	1.62710092899014e-79	1.27560137992503
PIGT	0.884039590589247	6.29528221497697	7.93460506525785e-81	6.90900068482281e-79	1.27539953329262
CKAP2	0.880836786493204	6.56370300339919	1.27843451143864e-62	8.13393949281921e-61	1.27077886370632
ATP8B3	0.880060287834762	4.55421972614803	4.00128067722293e-36	1.30840160857346e-34	1.26965861294252
ARHGAP33	0.878906073209273	4.70481816750755	1.16192086133773e-39	4.2509844141811e-38	1.26799343322621
FBXO5	0.878540411005221	4.34834563532512	4.37564619022052e-34	1.33218974318842e-32	1.26746589417778
EMC9	0.878320480443356	2.80247780585916	1.69641256573288e-10	1.58394207577437e-09	1.26714860144684
ARFGAP3	0.877717504228221	5.4059200251067	1.87006666196282e-54	1.02873919837507e-52	1.26627869065149
CCDC167	0.877420494042694	2.93233386794138	7.51384464249469e-14	8.84821983480171e-13	1.26585019552974
FAM111B	0.87600017658113	4.9431616031225	2.14862122226783e-44	9.13268903344968e-43	1.26380111057145
EIF3L	0.874323459256337	7.54953808159807	1.22316749559072e-75	9.83568670069199e-74	1.261382118802
SNURF	0.872809945554262	6.20692076292826	3.52764239375092e-72	2.64799087664909e-70	1.2591985800897
KRT10	0.872668472764897	3.68953673809647	1.6808916741566e-14	2.06643221708739e-13	1.25899447799806
MT-TS2	0.872655516427603	2.4858799805408	2.70934254102766e-08	2.07045946039015e-07	1.2589757859545
PARPBP	0.872130098622363	3.82315044383506	3.74777154119158e-19	6.18727440354034e-18	1.25821776829249
FAM89B	0.871026613949016	3.57798112416887	1.55851026609803e-18	2.46354558452301e-17	1.25662577642655
WWOX	0.871018504778481	2.54598683291377	4.29684739818775e-10	3.86057551023496e-09	1.25661407736643
OSTC	0.870258605003799	5.73533418574908	1.58837912498147e-67	1.10772178976969e-65	1.25551777372993
LINC02367	0.869910827371414	1.7747858967504	1.35056849944266e-06	8.57855889725188e-06	1.25501603666435
USE1	0.869737167145939	3.60829141091159	1.15382471875429e-15	1.52224944280328e-14	1.25476549791826
SHMT2	0.862309698318623	8.59526270685624	1.53899793185805e-91	1.62855906150368e-89	1.24404992547474
SHROOM1	0.862277761640254	3.48959128742767	8.22381906771576e-17	1.1592465768164e-15	1.24400385058723
SOCS7	0.861166677107809	4.66490305174371	4.97962247643501e-32	1.4196349353773e-30	1.24240089444226
ATP1A3	0.860885679577668	5.08570393845115	1.11978234975006e-50	5.65008061108987e-49	1.24199550069903
CENPI	0.85803996177649	3.7678856775641	1.91491492579133e-17	2.81927281538244e-16	1.2378899977395
ERGIC1	0.857997190667269	8.47622662628494	3.55445295304959e-79	2.99241735351213e-77	1.23782829207233
CHPF	0.856995748384928	3.5848542268635	5.22438809249967e-17	7.45404735519757e-16	1.23638351625786
SPIN4	0.854734081437966	3.69598573609868	7.51295209885953e-20	1.28921581173898e-18	1.23312062056934
MANF	0.853366085978669	5.60325180434454	2.70871882209867e-47	1.2507714367012e-45	1.23114702030425
DHRS13	0.85300615195946	1.55089400429137	1.13877328003142e-06	7.28795768211623e-06	1.23062774527969
HSP90B1	0.852536441831476	8.88135200728765	7.85981377940824e-85	7.53256870255489e-83	1.22995009680739
EFCAB5	0.85169791905966	2.22536618586919	6.8499183408031e-09	5.55207742963605e-08	1.22874036416282
BBS9	0.850194668520607	2.77783137839341	2.90667298533813e-09	2.44638955816528e-08	1.22657163206492
FIGNL1	0.847263217888443	4.34975368298887	1.1287888046946e-31	3.17059609326014e-30	1.22234244277528
CANX	0.846804777836693	9.93540593238507	5.52655686235732e-81	4.8398662912989e-79	1.22168105358608
KIF20B	0.846567549808429	4.45250470250453	3.04769264507618e-29	7.83149081377249e-28	1.22133880588614
TUBA1B	0.845919813033384	8.87252219674826	2.62674636098788e-82	2.38252149099603e-80	1.22040431925298
ANAPC15	0.845283463756718	4.17886251490386	9.70351177824239e-24	2.04795169635537e-22	1.21948626130726
UQCC6	0.845227742608357	8.07408712704698	2.04688202702066e-80	1.77218115498527e-78	1.21940587268285
STT3A	0.843938721696203	7.79596674499213	8.92613818463522e-71	6.46159114762335e-69	1.21754620860528
EEIG1	0.842876963332147	5.02076470682184	3.93861806366387e-55	2.19841252945458e-53	1.21601441507884
STAC3	0.84267380437722	2.15958266295574	1.13882423600422e-08	9.0288260708805e-08	1.21572131866205
DNA2	0.84225933856911	2.65040612895024	8.30036076489229e-08	6.04882340198128e-07	1.21512337089607
PASK	0.841312492648466	4.90860558683168	3.03200883635966e-48	1.4326124232077e-46	1.21375736098187
RWDD3-DT	0.840746686893037	3.48153788362468	6.19934983609634e-16	8.33398260277335e-15	1.21294107582441
ATPSCKMT	0.839997637926565	3.329868781116	1.53801848399637e-15	2.00739406073975e-14	1.2118604265951
ITGA4	0.839382054733338	7.36334959833262	1.612049218125e-83	1.51165575297161e-81	1.21097232777497
PLCXD1	0.839182005433624	3.83841242891403	1.26479262025187e-20	2.26606818899448e-19	1.21068371764234
NBEA	0.837517138037561	4.4954901974624	3.38208876768283e-34	1.03694705517004e-32	1.20828182170631
FAM107B	0.837413317304078	8.00174648725622	4.59736817595554e-74	3.56512449186822e-72	1.20813204004897
MACROD2	0.836964273448764	2.99697826956884	2.86911292173331e-10	2.62029024281523e-09	1.20748420670577
TUBA1B-AS1	0.836635269490812	8.93370653240677	3.92115468086207e-82	3.53553580041279e-80	1.2070095543272
TUBBP2	0.836140297386659	1.78002116738354	2.41338400467479e-07	1.66478702866612e-06	1.20629546052716
RPS4X	0.836030541381153	9.62647963169752	1.99879739080668e-63	1.29607126132392e-61	1.2061371160823
TUBB2BP1	0.835759265474027	1.61171210639792	6.55209615333132e-07	4.31371100386531e-06	1.20574574767638
PIN4	0.834885687500742	9.65780777532845	3.34680485099717e-63	2.16095814913114e-61	1.20448544106649
RHNO1	0.833282940866308	4.76972541236952	1.44295171641652e-36	4.80605426333442e-35	1.20217316644519
RRM1	0.832515693536082	5.88584800865124	3.75286797755265e-71	2.74769938947727e-69	1.20106626252674
ASRGL1	0.83240720122512	3.0828121497128	8.16595416473664e-13	8.9681304189014e-12	1.20090974120774
CCDC15	0.831946254263888	1.88389445515987	1.70483923742439e-07	1.19413193747979e-06	1.20024473531266
FBXO25	0.828437980958049	2.67538189451639	9.68595883112992e-11	9.20453013213331e-10	1.19518336681224
LAMB1	0.827989611926136	3.43446093654929	6.1174936480332e-16	8.23483818098321e-15	1.19453650703341
SSR2	0.827236557249002	7.16389637247813	3.43921479333364e-58	2.04314834389154e-56	1.19345007878519
SND1	0.82696916208407	8.47450398214738	3.91375550212116e-82	3.53553580041279e-80	1.19306430910679
CEP128	0.825245719448628	5.54585112105358	1.76366712481243e-64	1.16089674504932e-62	1.19057790696338
TNFAIP8L1	0.82440723679589	3.45994253206353	1.85302543364575e-15	2.40616971094112e-14	1.1893682321984
KLF2	0.824094972948826	3.98463961629863	4.33456311271547e-15	5.52489106746619e-14	1.1889177306948
IZUMO4	0.823763182903556	4.19064044730566	2.49850737390986e-26	5.80369746396927e-25	1.18843905884187
MHENCR	0.822363924389996	3.99268895599752	7.01556058775943e-18	1.06318361249406e-16	1.18642035552343
GPM6A	0.821798963394819	4.48622011803538	9.6963465682562e-30	2.54527009486801e-28	1.1856052890974
TMEM38B	0.821769361283085	4.17601738578166	5.11923661747008e-24	1.09176945524156e-22	1.1855625822776
CHIT1	0.820531733300705	4.32480870743592	9.94271658167155e-27	2.34712804448507e-25	1.18377706252495
CCDC74A	0.820207035401479	2.01593692285015	8.28915190420423e-08	6.0420998190033e-07	1.18330862247595
PSMA8	0.819421287228296	3.9061588921248	2.66014876399034e-20	4.69159107241722e-19	1.18217502748311
PLPP5	0.818928700796829	5.22227484579623	4.38906029282142e-54	2.38858931221474e-52	1.18146437548123
TRIM59-IFT80	0.816815653822946	7.70620843290915	6.94372391882077e-75	5.46813772997369e-73	1.17841589309084
ESCO2	0.815031557048672	4.79057194980891	8.1011891045138e-43	3.27442757492258e-41	1.17584198552213
SLC2A4RG	0.81465055180864	5.3163813753952	3.37790827203039e-58	2.01064711910934e-56	1.17529231115178
ENG	0.81412931689439	3.53121093570467	2.55423540252389e-14	3.09760756575081e-13	1.17454032812586
RPS3A	0.813809561549619	9.42701329749508	2.50823805701911e-67	1.74125428304589e-65	1.17407901867566
PARD6G-AS1	0.813689197993981	4.44625215241436	1.78820366338622e-27	4.3458767819265e-26	1.17390537077083
DHFR	0.813394060615202	5.92755033220651	5.69384542738029e-66	3.8561251832187e-64	1.17347957753809
TLCD4	0.813097601344552	3.65202795736034	2.37947422354773e-16	3.27982163893445e-15	1.1730518772185
RPL7P32	0.812798315618687	2.62735705071117	6.17044000971325e-09	5.02405369318784e-08	1.17262009918598
PNOC	0.812432931204518	3.60925788807039	6.62779240736196e-17	9.40356617349921e-16	1.17209296090364
KIF24	0.81136601327444	3.28965681176493	1.98319796150394e-12	2.11476350856522e-11	1.17055372369688
PLEKHA8	0.810938372275665	4.58146355360765	7.2009439491326e-32	2.04335165543543e-30	1.16993676814867
LMAN1	0.810781223314523	8.00701048439869	1.84629756188217e-71	1.37238449990051e-69	1.16971005012175
TMEM263	0.809983615319744	5.13750435808223	4.00722943746177e-45	1.73966273983027e-43	1.16855934502311
TUBB	0.809634026358526	10.1411098768909	1.89771603116894e-75	1.51399983680378e-73	1.16805499476241
FAM72A	0.808341826142142	4.66187121020576	6.93036921255377e-35	2.18192078638212e-33	1.1661907439184
RPL10P16	0.807465726921747	5.23649834797631	4.06564082087034e-54	2.21653791872709e-52	1.16492679991781
LAMC1	0.807377697971461	4.08118221338305	9.72410594928231e-24	2.05087787481196e-22	1.16479980098777
RPL10	0.806854633745631	10.094428221245	2.35878350085388e-81	2.0716508925655e-79	1.1640451788231
SH3D19	0.805553695587558	8.56562753817401	1.72399855367784e-70	1.24209408798785e-68	1.16216832179395
GABRG1	0.804718926506316	6.23415664630927	2.34189394074851e-63	1.51531973966564e-61	1.16096400458015
NPIPB14P	0.803652858670244	2.72497948187413	6.35614374565751e-07	4.1928536102307e-06	1.1594259937998
ZBTB18	0.803255040754108	3.84574180535794	4.30344169772332e-18	6.59385063749703e-17	1.15885206386501
SLC16A7	0.801730657497673	5.18572585742875	2.67742329627253e-57	1.55423147385146e-55	1.15665284370054
ITGAL-AS1	0.800816148001896	3.68221791317809	1.37759641732183e-15	1.80497112701204e-14	1.15533348538614
MIR3652	0.800759368670179	5.42230782909977	3.10783224968187e-59	1.8867389569981e-57	1.15525157012584
GNAS	0.799556372136077	9.54090655953754	7.86469236399146e-64	5.15450246204309e-62	1.15351601299189
LINC02893	0.799496298615582	1.68611931896728	1.57504992862836e-06	9.91146430412509e-06	1.15342934522178
RPS3AP21	0.798341301466732	2.02444600473694	1.04397375048285e-06	6.70095703869321e-06	1.1517630365629
PHF19	0.798104688618927	6.43787215708928	7.49496955307707e-48	3.49260997094154e-46	1.15142167638076
SEC61B	0.797585884312088	6.67934221177382	1.9345298042351e-52	1.01126467090684e-50	1.15067319998009
GPAT3	0.797404039218284	3.11296752749139	6.68646785243079e-12	6.89366692390666e-11	1.15041085296505
SNRPN	0.796322919204456	6.4913100784843	3.20095618309146e-69	2.29534919143283e-67	1.14885112648249
FUNDC2	0.795626326937397	5.22254399081609	4.75494447268129e-43	1.93732202873576e-41	1.14784615627328
FAAH2	0.794151735990557	3.47869184466552	3.14312947639845e-13	3.54384069266442e-12	1.14571877122694
SLC6A3	0.792134916717854	2.36014296447388	1.38645691715864e-08	1.09013573290317e-07	1.14280911606384
SPIN1	0.792101537092266	4.47271447653006	1.52641015417785e-30	4.1460673670877e-29	1.14276095944354
RRM1-AS1	0.792040267576899	1.88192947909789	6.07088453366043e-07	4.012497875685e-06	1.14267256621756
MCM7	0.79058247374017	7.20337064682588	1.03332626811048e-68	7.32363984812439e-67	1.14056941427867
OLMALINC	0.79000819833911	4.6484671049119	3.53186700250145e-31	9.74974445364439e-30	1.13974091000546
CD81	0.789122133074285	4.98367598231515	1.16401371974449e-37	4.02205012731668e-36	1.13846258804199
RAB36	0.788561689492141	3.99311856223393	3.43808484748481e-20	6.02871540920294e-19	1.13765403886533
RPS3AP6	0.785203225773451	5.85874134444005	5.31841160292519e-49	2.55652858061117e-47	1.13280879991337
GYPC	0.783996840284985	4.26952644835792	5.11913965473098e-25	1.13215457269653e-23	1.13106835355176
PRDX5	0.783722196985873	8.72316799167365	8.98440373629138e-67	6.18078303086267e-65	1.13067212702612
PLCB1	0.781228705022727	2.40316477315818	5.3946844706392e-08	4.01191810461689e-07	1.12707477853639
EZH2	0.781144241649445	6.06367427887309	3.43633762301051e-55	1.92157477796088e-53	1.12695292364662
LINC01618	0.780831895537743	4.5432817555862	7.66552350011609e-33	2.24629321336094e-31	1.12650230346023
SNRNP48	0.77842840541203	4.33819866732834	1.48677279592089e-22	2.95570043890967e-21	1.12303480017504
ADD3	0.777603228902416	7.74479938792967	1.96702020842412e-59	1.19893815743867e-57	1.12184432211676
ARHGEF39	0.776803646821418	4.04146296281288	5.78936924068318e-22	1.11036385764041e-20	1.12069076901372
PPP1R3F	0.776501191609033	2.91695612926309	2.02431145827612e-08	1.56501562664696e-07	1.12025441837872
ADD3-AS1	0.774887061303772	2.56569589227366	4.03378128533768e-09	3.34695122384838e-08	1.11792572059197
FECH	0.773733863729644	5.19058760077946	3.40402049885227e-52	1.76130609037389e-50	1.11626200817061
STAG1	0.773520272079524	5.81645119832348	2.9724570692429e-60	1.83377736117908e-58	1.11595386055621
ITGAL	0.773402452507414	7.23648235449034	1.43380559705057e-68	1.01384360500494e-66	1.11578388284381
MT-TR	0.773069741002502	3.02244247074829	6.43879853101823e-10	5.69935591145256e-09	1.11530388160562
TLN2	0.772601475631495	4.30177079155485	3.71423252989556e-17	5.34190422751757e-16	1.11462831747705
TAF9B	0.771668856173879	3.72525499192354	1.80519695235896e-11	1.80023502356321e-10	1.11328283201051
RPS2P7	0.771646777143774	2.93443899321089	8.09693848839134e-09	6.50401416373786e-08	1.11325097870327
MAPK3	0.771486937432544	6.5143878826411	9.07856911382644e-68	6.36042465087298e-66	1.11302037874454
GPSM2	0.771473267759301	5.07371378172293	2.06239078692981e-40	7.75011364025561e-39	1.11300065757475
ANKH	0.770639642251878	4.202533938017	2.41112461535299e-19	4.02637993301357e-18	1.11179799018923
SHISA3	0.770150685732913	3.6068477149829	5.23746789823332e-15	6.64517367471102e-14	1.11109257504411
CENPU	0.770109393843411	5.34652463798046	1.47857750833566e-51	7.54792766231786e-50	1.11103300343989
NETO2	0.769761802674052	5.24203597539643	4.09390701434412e-45	1.77476401378594e-43	1.1105315353836
ANKRD20A5P	0.769528526473656	3.64022613168332	6.85945451550576e-13	7.57148626637282e-12	1.11019498896613
H2AX	0.769071304492303	5.34456816662933	1.69043480385948e-45	7.42329842686189e-44	1.10953535708105
SAPCD2	0.768428779901587	3.60083004208554	2.40395752667821e-15	3.1022112094128e-14	1.10860839004038
SPATC1L	0.768257789149202	4.22054920704723	2.75636073974184e-22	5.39171052017793e-21	1.10836170252987
RPS3AP5	0.767938207235933	2.66742919995164	1.60968300011845e-09	1.38187884821436e-08	1.10790064328844
SPCS3	0.765535584391229	7.27343956385359	1.54240322007745e-57	9.02231872074481e-56	1.10443439122526
SERF2	0.764214468939555	8.55954763410704	1.19400755881964e-62	7.61267246079235e-61	1.10252842451469
RNF157	0.763597334692518	4.13765666085607	1.87537365708086e-19	3.15071045056209e-18	1.10163808799693
PIDD1	0.763564485973649	3.9836461092768	5.07566801524802e-19	8.30306271780454e-18	1.10159069731311
LDHD	0.763139289408972	3.39264264518087	3.89776258033937e-12	4.084876629932e-11	1.10097726833785
HIP1	0.763034063473293	3.32908381095933	9.01462954026623e-13	9.86108578137666e-12	1.10082545940227
MAP4K1-AS1	0.762517193123288	5.36529561660313	8.6939057898138e-54	4.68119209982978e-52	1.10007977311154
CREB3L2	0.762341501937247	6.54561411153336	9.08028243328541e-60	5.56802188001622e-58	1.09982630430871
SNX29	0.762086838856824	4.58734564725316	1.19596817888066e-31	3.35311188772465e-30	1.09945890314549
LTA4H	0.760525982200084	5.55732568976324	3.77465244481003e-44	1.59772649872265e-42	1.09720706298727
AKR1B15	0.759970407593199	3.17870472817789	9.58714540001274e-11	9.1191586520221e-10	1.09640553825707
TTC3	0.759398853422279	6.03826277062141	4.91451889973487e-57	2.83128313777542e-55	1.09558095988909
MAD2L1	0.759381854377682	4.24172796271222	8.7369264644664e-23	1.75521800218245e-21	1.09555643545175
NT5DC2	0.759356827209174	3.94481457472293	7.98965579562741e-17	1.1272812501275e-15	1.09552032887985
TOP2B	0.755684399110313	6.35624359393977	1.12668086758998e-63	7.3526180129919e-62	1.09022213507361
C18orf54	0.754734453379917	3.38011563535035	1.71277115164567e-11	1.71030188786217e-10	1.08885165307925
RPL3	0.75471152982524	10.4167955090261	7.69388353304358e-68	5.40273720168286e-66	1.0888185813806
ZP3	0.754463204522477	3.98672678009655	2.44833778600246e-17	3.57696751515873e-16	1.08846032369777
EEF1B2	0.753727838746277	8.68970839348412	2.08313603973708e-52	1.08708311553129e-50	1.08739941513921
MZB1	0.753643057948802	7.42506311358122	1.0041693244325e-56	5.74166310157692e-55	1.08727710230313
ZNF726	0.752356676653821	2.6156179167033	2.38509645105616e-08	1.82909409769471e-07	1.08542124638817
FANCD2	0.750259399928674	4.85704385936395	1.25825433614359e-35	4.06213550299916e-34	1.08239551565743
NFATC4	0.749914951195466	3.645935960965	2.18800418382515e-13	2.50024805047827e-12	1.08189858117819
DTL	0.749897868859376	4.94694569000642	8.50498396666292e-29	2.15459593822127e-27	1.08187393657662
SMDT1	0.748928211335935	4.62544773054777	1.22642805045846e-27	2.994921575783e-26	1.0804750164762
STBD1	0.747656662649756	5.41531299733782	1.63653697587329e-46	7.39986659891904e-45	1.0786405594924
RAP2A	0.747248925314736	6.82034600560244	4.82198939102884e-50	2.38951136066659e-48	1.07805231886118
H3P6	0.747062069788305	4.95749063615821	2.37527555252574e-39	8.61772592128267e-38	1.07778274331983
DIP2A	0.746520309575467	4.67945350984165	4.33980368169242e-25	9.6258993452153e-24	1.07700114854742
NAP1L1	0.745932396609946	7.68162294713133	7.11078485937863e-54	3.84917014874641e-52	1.07615296942759
PPP1R3E	0.74440901012665	4.02701119294313	2.45137214045421e-17	3.5796845880442e-16	1.07395518730278
GPAA1	0.743754838633546	6.12272239700917	2.46055281756087e-42	9.80232779973661e-41	1.07301141733379
RPL3P4	0.743520583696581	3.47719897754055	1.29420142533894e-12	1.40263451773221e-11	1.07267345889792
SVIP	0.742856555669874	5.43903926865392	2.33918955038675e-42	9.34326877294714e-41	1.07171546895678
UGDH-AS1	0.74188127424963	4.66083070832417	2.27182755794276e-27	5.49930235550941e-26	1.07030843528833
SPIN4-AS1	0.741712307561628	2.74353366741911	2.86998186137466e-09	2.41684352603631e-08	1.07006466788547
RPS3AP26	0.740968794257306	5.44409874377214	7.13660489743656e-49	3.4143668893921e-47	1.06899200492849
CHEK1	0.739824140674128	4.66739574934197	1.19987833495895e-22	2.39944174122106e-21	1.0673406188805
MCM8	0.739192755840028	4.82411624853112	5.22531348546951e-36	1.69772552007643e-34	1.06642972311145
FOXN3-AS1	0.738479463456936	2.54012456089463	3.13903258810695e-08	2.38447550237157e-07	1.06540065972766
EEF1B2P3	0.738319262842645	3.62824019987935	1.07548534288189e-13	1.25244521626552e-12	1.06516953909588
ZBTB7C	0.737575049313015	5.24048967956336	3.68234967330408e-47	1.69265895390068e-45	1.06409586592732
PACS1	0.735933194565591	4.7341402533815	2.06066843208654e-28	5.15184012602702e-27	1.06172717022535
IMPA2	0.735677368536633	2.42068666535191	4.06274886721367e-07	2.73929943533637e-06	1.06135809128204
APLP2	0.735637539255926	8.1849090890659	5.16173811704478e-62	3.24348723412488e-60	1.06130062977628
RPL7AP30	0.734947076831075	3.00927167250697	2.17707141217691e-10	2.01238787860186e-09	1.06030450306003
BACH2	0.734651259097147	2.06606327016072	1.2372537051268e-06	7.88674836173277e-06	1.05987772828229
GINS2	0.734433106344887	3.36588200228031	6.56606690133325e-10	5.80189779312938e-09	1.05956300038845
ATP6V0E2-AS1	0.734284169565661	3.8447572827397	1.58494818937055e-14	1.95163155633361e-13	1.05934813003565
CREG2	0.733724993899866	2.65679595853002	9.15189254186667e-09	7.30330131201698e-08	1.05854141007562
TUBB2B	0.733560420669701	6.49345276192893	1.02295613119568e-58	6.16118795539909e-57	1.0583039810926
CAPG	0.732764465511927	3.68595363297579	4.84699133004943e-14	5.7747031968173e-13	1.05715566053371
OSER1-DT	0.732519378906857	2.50818157639318	3.41090302824358e-08	2.58198412043595e-07	1.05680207530399
TXNDC16	0.732505799294014	2.97145075456261	4.0519416419218e-09	3.35927566591971e-08	1.05678248406388
LMO7	0.732278552039965	4.15780729564349	2.75702990055181e-18	4.28034861177875e-17	1.05645463557741
GEN1	0.72989913335073	4.86886599775442	3.95443676625664e-34	1.20756928745929e-32	1.05302186003425
RPN2	0.729867895004726	8.50142904201973	9.08649990044482e-56	5.14721507371666e-54	1.05297679262738
LINC02811	0.729838630250739	2.33572869514145	3.86875426308834e-07	2.61718434898735e-06	1.05293457251194
PRIM1	0.729056661533311	4.13656784031826	1.53448056787767e-18	2.42682043521744e-17	1.05180643012117
RPL7	0.728763045067382	9.54576886566926	1.51448954662639e-62	9.59575538939413e-61	1.05138283110185
PITPNC1	0.728637638392507	3.12592967011675	5.15317715042555e-10	4.60012380891532e-09	1.05120190751392
AJM1	0.728321483196745	3.42390665628866	1.99853199642405e-11	1.9871863335406e-10	1.05074579198084
VEGFB	0.728060378937541	4.3917669925909	5.59360591797153e-20	9.7079005669761e-19	1.05036909816093
ZNF106	0.727979448407286	7.58602130450429	6.78857093205323e-53	3.58558904203213e-51	1.05025234008627
TMX4	0.726853210624801	4.99261868580021	3.22572678401583e-41	1.24439556290717e-39	1.04862752242262
CEP57	0.724233889015498	5.73229742114796	2.09521003382372e-28	5.2339033599026e-27	1.04484864012639
LHPP	0.723931503360363	3.85080475349002	1.02229795178271e-13	1.1927853131137e-12	1.04441238984129
TIMELESS	0.722076461537326	5.61907383988146	3.60377543378168e-40	1.34264865672287e-38	1.04173613020255
NRM	0.721945760096373	3.97590040970246	1.50717346096816e-18	2.38611004656964e-17	1.04154756788185
SMYD2	0.721803383584807	4.90119865905099	1.31921241320352e-33	3.94934356628589e-32	1.04134216199468
EEF2	0.721751880622958	11.7013077468654	7.17323606648913e-62	4.48894337499636e-60	1.04126785892702
IFNAR2	0.720550282037507	7.05486323014015	2.29092707792946e-58	1.36898614954859e-56	1.03953431860665
RPS2P55	0.720518654513718	4.36330490998201	2.19996044952337e-17	3.22957585065869e-16	1.03948868973493
SEC61A1	0.72014215525091	9.30649576715166	2.79592085007735e-56	1.58971051915965e-54	1.03894551611558
BHLHE41	0.717679266469758	4.43848278803449	3.2972228092349e-23	6.73048642560234e-22	1.03539231868475
PYCR1	0.717490891843502	7.65805086474626	7.73822770913113e-58	4.56151310761084e-56	1.03512055154562
MAP4K1	0.717330930284258	7.2602063470027	3.38367765560106e-59	2.05011849367988e-57	1.03488977579737
RPL5	0.715409022293366	9.24140915857931	1.56471147141179e-51	7.97427204059291e-50	1.03211704866986
AIG1	0.715250454721533	4.27762302780451	6.14852023327812e-21	1.12003767262035e-19	1.03188828402033
SLC25A6	0.714447892566835	7.33753800928266	6.10007574214882e-57	3.49447196085954e-55	1.03073043157974
EEF1B2P6	0.714238871626577	2.45363767129307	2.58705253572355e-07	1.77854755422312e-06	1.03042887810579
ATAD5	0.71155963030775	3.44106823391008	1.0722418116e-11	1.08816654846226e-10	1.02656354994177
EIF3FP3	0.710822027570225	2.47605230613127	1.04535844869745e-07	7.51021784123141e-07	1.0254994141302
RAD51C	0.710057249227319	2.97646948835072	5.55213390073235e-08	4.12297350776606e-07	1.02439607220751
ZNF367	0.709659231977867	4.3037090154631	1.62985683502521e-22	3.22961748402005e-21	1.02382185469554
HMGB1P5	0.709590849643562	5.15721766132584	7.59100047911307e-41	2.8954108961383e-39	1.02372319984095
FAM47E-STBD1	0.70958113826521	5.52121001747373	1.26160789766385e-44	5.40010706309039e-43	1.02370918928356
RPL7A	0.709573519489252	10.3369670896294	1.40622491115323e-61	8.76403075507274e-60	1.02369819771327
SNHG29	0.709320172069867	7.51221847186304	1.8050393662936e-52	9.4519552795814e-51	1.0233326946477
RPS8	0.707964385814063	9.66517684555777	1.83467898715925e-58	1.09850052677142e-56	1.02137670853995
IL10RB-DT	0.707630846588729	5.43604971390258	4.52479757931974e-46	2.01310556244304e-44	1.02089551315362
RACK1	0.706435848430509	10.008526782143	2.93722324032515e-53	1.56221318450522e-51	1.01917149523688
TMEM39A	0.706337046152786	5.65999628816187	7.33929051670621e-50	3.60761641592159e-48	1.01902895368078
ACADVL	0.70575433045644	5.66171169463025	8.21083020091745e-33	2.40147083688254e-31	1.01818827263542
CES3	0.705426507714589	2.75812803748832	6.03428624910775e-08	4.46253112661509e-07	1.01771532439146
RPL10P9	0.704989214739333	4.61360654465798	2.34026958740781e-22	4.59549329547941e-21	1.01708444398464
NAGLU	0.704520359572664	5.71863663800434	1.57832358436369e-45	6.94097973406464e-44	1.01640802896079
GRK4	0.703946350700067	2.9242030819711	7.15594040448795e-07	4.69402582365852e-06	1.01557990920687
COL7A1	0.703707538644543	3.89689053118636	6.14598244911449e-11	5.91240407573274e-10	1.01523537623866
RPL7P9	0.703695996367013	5.57896666328385	6.39830124741539e-44	2.69329597812475e-42	1.01521872425211
PRKN	0.703570705699438	3.64223191089964	2.16469532002199e-10	2.0021625060088e-09	1.01503796802733
BAIAP2L1	0.703228562767523	5.50731314390622	1.16586682628397e-44	4.99732171558796e-43	1.01454436011618
VAT1	0.702370335278921	3.03618953643301	1.33357622174551e-09	1.15231270013939e-08	1.01330619957442
RPL7P1	0.701759104985941	5.32471766327842	2.87323088181342e-42	1.13868120096419e-40	1.01242438066189
PPM1L	0.701032644056407	5.26037537927845	5.5386195895047e-44	2.33464689640035e-42	1.01137631908146
TTC22	0.700825738176927	3.2888675469148	1.43407424830806e-10	1.34642165099927e-09	1.0110778169952
LRRC75A	0.70060621802977	5.97264047162526	3.06812517167323e-45	1.33960147180392e-43	1.01076111636752
ITPKB-IT1	0.69972489938501	2.46510980437411	2.21178025471829e-07	1.53335339041844e-06	1.00948964232928
PIF1	0.699283531419826	2.98304227949711	6.97958405657931e-08	5.13048248211073e-07	1.0088528829547
EIF4BP3	0.699206151230208	2.91445805505872	1.51012728536101e-07	1.065338869182e-06	1.00874124693888
RPL9P7	0.698441619803979	5.36756620177233	2.8863050474352e-26	6.68412102018504e-25	1.00763826124166
RPLP0	0.69830036515929	11.2166587109298	8.00811375650309e-55	4.44545127218922e-53	1.00743447386626
GAPDH	0.69774225562143	11.0369110192014	6.95611680519079e-58	4.1084227859495e-56	1.00662929200372
DPY19L2P2	0.697653841153573	4.0284792110443	2.53627007373816e-15	3.26554147728112e-14	1.0065017368894
EEIG2	0.697535595487257	7.65355195471886	5.78827152245773e-57	3.3220972301021e-55	1.006331144453
RNASEH2A	0.697330952735769	4.60786218392273	5.18667591688312e-24	1.10537856813238e-22	1.00603590737027
RPS2	0.697141796391139	10.8257629848087	3.14886046558727e-26	7.28108281860679e-25	1.00576301244992
CERCAM	0.696636921975046	3.78451900361916	1.73501118600217e-14	2.12952883224335e-13	1.00503463263355
NPIPB2	0.69600067612632	5.15097503400249	3.39159929713332e-42	1.34236857375889e-40	1.00411672390281
MCM10	0.695537933743952	3.57474566651683	1.46331390679581e-12	1.57849255270527e-11	1.00344912776256
CBLB	0.694206964184542	3.30046460807695	4.31890164157283e-09	3.56798174108359e-08	1.00152894457962
CERKL	0.694193126649846	5.92790207384676	1.27293825461754e-46	5.76434862521903e-45	1.00150898123694
TUBBP1	0.693358363235266	3.06589532218198	1.17337503990772e-09	1.01908742422991e-08	1.00030467219841
ITPRIP	-0.693164121722007	5.5275012396145	2.41697906196324e-38	8.53532490062476e-37	-1.00002444093049
KMT2D	-0.693932850379263	6.68409833188317	4.29803578072904e-23	8.71503249856941e-22	-1.00113348195211
LINC02672	-0.694840642849984	3.94852131553523	2.79788714446407e-11	2.7532582697671e-10	-1.00244314964777
SERPINB8	-0.695896385274442	3.90644289129995	1.56298200315341e-14	1.92769888822757e-13	-1.00396626400799
SFXN3	-0.696136924065221	3.69017425208872	3.64828210215232e-11	3.56705310700013e-10	-1.00431328812859
ANXA6	-0.696517216164021	7.86338325995131	5.98671177879713e-49	2.86872685802864e-47	-1.00486193365362
CLU	-0.698841115310352	6.30431434249579	9.2137161484151e-40	3.37902783801563e-38	-1.00821461142756
IL17RC	-0.699335333871401	2.73075204702387	8.91881141112547e-08	6.47165944203476e-07	-1.0089276180947
SRGAP2B	-0.701708407493103	5.93628333790223	1.57514031984808e-50	7.89539085323848e-49	-1.01235123964039
MAP3K21	-0.702609060901968	4.12681729450689	5.04776410302434e-19	8.26185063392964e-18	-1.01365060784692
LYST	-0.703699087604318	3.36795835953217	6.51341423468061e-11	6.24812125326176e-10	-1.01522318396484
ANXA2R-AS1	-0.705011265583615	3.65661921830371	3.41360612914552e-12	3.59354267329322e-11	-1.01711625662833
MIR4761	-0.705385691945934	2.36839256854231	2.7690342379455e-07	1.89681023680888e-06	-1.01765643968443
LINC02863	-0.705480747380933	2.75801302391269	3.99292149347611e-08	3.00539084799155e-07	-1.01779357568911
FAM86B1	-0.706099837740613	4.3614319320498	3.36345126232163e-24	7.23391253849782e-23	-1.01868673428088
RALB	-0.706852711314981	5.94068893688856	1.71479935370978e-43	7.1005740629972e-42	-1.01977290125304
CFLAR	-0.707179553541007	4.87131122048493	2.12921650429828e-29	5.50381697921921e-28	-1.02024443491168
CXorf38	-0.707235710029436	4.77640428266999	1.61645213766259e-28	4.05790735975331e-27	-1.02032545159905
RAB29	-0.70764317363416	6.64581203830853	1.25995191421907e-53	6.77218598549214e-52	-1.02091329732093
GCSAM	-0.708594794176666	3.21730332902579	5.69921025860928e-11	5.49475266818654e-10	-1.02228619555841
CBFA2T3	-0.709388653437323	3.05754935267831	3.28443211581969e-09	2.74914455264271e-08	-1.02343149237693
EPHX1	-0.711602619059847	5.28514801132109	4.77388802006695e-43	1.94244340853886e-41	-1.02662556960124
MEP1B	-0.712780778167229	7.35863908712427	1.51590902226619e-58	9.11219790189044e-57	-1.02832529390284
IL2RB	-0.714408492220887	6.60030604083581	1.55266174497183e-57	9.06492707658264e-56	-1.03067358889603
DENND1C	-0.715214977788097	3.9501974688064	6.42271842271928e-16	8.61905621535855e-15	-1.0318371016244
OAF	-0.715499431288792	3.8979697059158	6.36128709533442e-15	8.02760188477896e-14	-1.03224748127921
SLC37A1	-0.717588423204203	5.48262023008818	5.69270330761162e-48	2.66498964673997e-46	-1.03526125955603
OGFR-AS1	-0.718009708732019	4.28064610149385	5.289785365242e-21	9.69984950608394e-20	-1.03586904609781
ODF2L	-0.718074559227492	3.72667874931083	9.55686151340054e-15	1.19220184806547e-13	-1.03596260558603
CASTOR3P	-0.719345825252932	5.72118555642352	6.78368559756873e-40	2.50593457298793e-38	-1.03779665477658
LNPEP	-0.719402021491171	6.23820741369978	3.54037918534475e-38	1.2401907592249e-36	-1.03787772881081
H2AC6	-0.71949116459628	6.46780184272604	1.32279106307147e-48	6.29896569346346e-47	-1.03800633512648
SH3PXD2A	-0.719723293021596	3.14541995266828	1.16139080962531e-09	1.0092542433459e-08	-1.03834122565453
SMTNL1	-0.71980837522712	3.43577485492633	8.82499445492295e-09	7.05351510643147e-08	-1.03846397333051
DIAPH2	-0.720883192033832	4.16385586382409	1.25358129230709e-18	2.00021693530632e-17	-1.04001460620742
SRGAP2C	-0.721493817735258	5.85806245007808	6.89658072273101e-50	3.39547971092004e-48	-1.0408955528787
LINC02842	-0.722444262457881	4.63267553638041	7.59987593554971e-25	1.67472031100371e-23	-1.04226675476667
IL17B	-0.723187116892992	2.0350589665611	1.52678248837809e-06	9.6196450518525e-06	-1.04333846717631
TASL	-0.723238069380635	3.70598272813858	1.53952077568996e-13	1.77721345302754e-12	-1.04341197607755
USP30-AS1	-0.723814627413962	4.98242173303408	1.10500385022721e-32	3.21336806674852e-31	-1.04424377349302
TNFRSF1B	-0.723985276372118	7.77413082709269	1.07684887855279e-56	6.14570157729867e-55	-1.04448996789868
FAM86B2	-0.724012037679011	4.04305164943026	2.08462437546937e-19	3.49263400037408e-18	-1.04452857630342
TIMMDC1	-0.724025826129604	7.42288791693336	1.15547483087416e-60	7.17194520279448e-59	-1.04454846883271
SLC35F4	-0.724393617288361	3.16068520539076	3.60861479449879e-09	3.00645556252447e-08	-1.04507907931354
ZNF350-AS1	-0.726128932053959	3.12551904003122	1.45878082137019e-10	1.36835347220923e-09	-1.04758260932025
LUZP1	-0.727276115358183	4.71578334751283	4.82322128111431e-31	1.32664703757437e-29	-1.04923764498424
RAB11A	-0.7273993277181	7.31439155406236	1.6739644525672e-53	8.95012993972596e-52	-1.04941540284487
LGALS17A	-0.727596894220718	3.19748152499371	8.22014808456743e-08	5.99897588662062e-07	-1.04970043105844
ATP8B1	-0.728209799764909	3.86625814213925	3.62928681571836e-14	4.35800413695165e-13	-1.05058466684758
ITGA3	-0.728536008374576	4.60262576556377	2.35523948293475e-28	5.86423843806532e-27	-1.05105528639104
GTF2B	-0.729405365376414	5.49855296119986	1.23124143519666e-40	4.66128123963397e-39	-1.05230950342635
PRR5-ARHGAP8	-0.730648015829286	5.02609546836318	3.82594436634576e-41	1.47221566298931e-39	-1.05410226907227
FRMD4B	-0.730969971572264	4.33235465480082	8.47454161151375e-21	1.53538049979122e-19	-1.05456675302605
SLA	-0.731189533175522	4.41860602112524	1.37289999224074e-26	3.22097768772355e-25	-1.05488351346224
SRGAP2-AS1	-0.731294892461406	5.1482625081084	6.26440329509052e-39	2.25134380685352e-37	-1.0550355147815
ZNF727	-0.73130954208821	3.6505302813651	1.56682053365106e-14	1.93165139901091e-13	-1.05505664972544
PIP5K1C	-0.731778465983641	6.4611073525466	3.27957271351738e-55	1.83728415472713e-53	-1.05573316390393
ODC1-DT	-0.733602867776645	2.59375266139075	3.75449597106612e-08	2.83433290102083e-07	-1.05836521932329
ANKRD33B	-0.734002022197865	5.60325427268084	2.57859736592638e-52	1.3410466437538e-50	-1.05894107742733
LINC01234	-0.734098445676585	2.50258419034977	5.82754205134191e-07	3.8633928987752e-06	-1.0590801871019
PTPRK	-0.73508296332121	4.65376493402486	2.52137415184041e-30	6.79411128660375e-29	-1.06050054582547
TNFRSF1A	-0.735648368028945	4.81132923678069	5.74024231976838e-30	1.52386432872179e-28	-1.06131625239342
CDKN1A	-0.735673204099889	7.6797381586446	1.12857497862052e-49	5.52077865946051e-48	-1.0613520832698
PLK3	-0.736259670231179	4.5264636747808	3.44540446919353e-23	7.02355495673192e-22	-1.06219817504907
PLEKHO2	-0.736690796696055	6.34956469886006	3.09403956813048e-56	1.75593947631926e-54	-1.06282015906194
FIRRE	-0.737663483318597	2.30057397858657	1.1256691914773e-06	7.2056068639912e-06	-1.06422344922862
ZNF350	-0.737819647463633	2.93772078740175	8.76906774305414e-10	7.69274923826477e-09	-1.06444874646623
GGNBP1	-0.74161613380869	6.56381810001211	3.47972190910088e-62	2.20016607679997e-60	-1.06992591848904
KLF6	-0.742547603256075	7.98888834877206	8.65255466522481e-65	5.72007062857682e-63	-1.07126974484153
DACT3-AS1	-0.744795060891719	4.00888462007756	7.38353712729321e-20	1.26915215731183e-18	-1.07451214082708
USP15	-0.744917402513176	6.67217722757854	8.98257588466557e-52	4.61640780204162e-50	-1.07468864247765
ZSCAN20	-0.745362341899665	4.07359204850597	6.951074240423e-20	1.19819535379599e-18	-1.07533055432403
RSPH3	-0.74572419004879	4.58698280499671	6.37783033489147e-30	1.68871205287709e-28	-1.07585259085433
MACC1	-0.746239948438971	5.63073203286797	1.57908784475217e-55	8.90572130917338e-54	-1.07659667292614
CCDC24	-0.746787423384649	2.17142288870817	4.99300214297424e-07	3.33114565037835e-06	-1.07738651231528
TNFAIP3	-0.746849632225001	6.81970950504234	5.35736551941416e-65	3.55710395576614e-63	-1.07747626070076
ASIC2	-0.747107570744861	2.6152614671561	7.63631239086168e-09	6.15184394459161e-08	-1.07784838732421
PRKD2	-0.747786953280097	6.47694181928678	8.69602541245041e-58	5.10635973930325e-56	-1.07882852913866
CDK18	-0.748420591901813	4.7307569704431	1.17855682629109e-30	3.20693730696851e-29	-1.07974267643593
BAK1	-0.748810886886931	6.54859327653287	1.14997346928441e-62	7.36272929619992e-61	-1.08030575307544
DUSP5	-0.748822932831004	2.82480983467638	1.03381979593898e-09	9.03806428601161e-09	-1.08032313169922
C3orf52	-0.749027903005483	3.15924910897194	6.62110097097272e-11	6.34942332257283e-10	-1.08061884115347
SAMD12	-0.749088822402512	4.65451764778614	3.24537507960623e-23	6.62909188512596e-22	-1.08070672926546
TOB1	-0.749400833015461	6.39063541439681	1.41572251974131e-51	7.23918783752287e-50	-1.08115686542946
WNT9A	-0.749558903976728	3.22660476837991	2.03034309773839e-09	1.73130207741117e-08	-1.08138491362139
DOCK4	-0.749602257974624	4.58998782142086	8.17607651162823e-30	2.15735158241023e-28	-1.08144746021916
CTTNBP2NL	-0.750153483627989	3.48722353606966	1.10262088162837e-12	1.20141129740816e-11	-1.08224271073568
C17orf67	-0.750481887120181	6.87438579529822	5.93010108617073e-62	3.71863705148434e-60	-1.08271649682528
DTX3L	-0.752399921763909	8.80526536490821	3.45892054644775e-71	2.54009789333835e-69	-1.08548363589404
ATF3	-0.753025590165672	5.25839324217337	5.56345462978671e-42	2.19342617461035e-40	-1.0863862845945
ATP6V1H	-0.753389223819278	5.44705417922451	2.49133206589468e-30	6.72505190790134e-29	-1.08691089706326
MITA1	-0.753436702907569	5.56007479934644	5.91250574635794e-49	2.83763031694496e-47	-1.08697939490848
CCND3	-0.753474107237424	4.53681730617423	2.17882455841908e-26	5.06884406430382e-25	-1.08703335794967
ZBTB32	-0.753749973868922	5.09839980018349	6.51605508212073e-45	2.80881604926042e-43	-1.08743134937088
EMP1	-0.754489170489255	6.71841035455305	9.5019792980561e-53	5.0100747593003e-51	-1.08849778466928
LYN	-0.755662284368821	8.63577704861217	4.97915981918664e-61	3.09683417652106e-59	-1.09019023024572
OPRM1	-0.756297904703109	1.97243151534438	1.24250353024161e-06	7.91690102187814e-06	-1.09110723654989
B3GNT2	-0.756485686203802	6.73106811865352	2.53456945734928e-53	1.35041151717092e-51	-1.09137814798971
UBA7	-0.757038907998503	7.68675575907656	4.54162254330919e-69	3.24907250304908e-67	-1.09217627832944
CCDC136	-0.758306362059105	2.40031241276994	1.24980579663945e-07	8.89931809775325e-07	-1.09400482801722
GCA	-0.759873542034681	4.76203018898291	3.43427040400886e-33	1.0181208641301e-31	-1.09626579079617
STARD13	-0.760678819684661	4.37881313322587	1.25010467353178e-22	2.49660485128143e-21	-1.09742756086833
SLC25A28	-0.761079176911285	5.71522988285097	1.15607538829666e-54	6.38270897350165e-53	-1.09800515425376
RDH10-AS1	-0.7633639962869	3.09904597815973	1.43714382954379e-11	1.44453810518392e-10	-1.10130145183629
ZNF438	-0.76423573213378	4.81581160425872	1.64223829559853e-35	5.27941501019628e-34	-1.10255910081955
HSBP1	-0.764355300891187	5.39066151573797	2.39818971107822e-41	9.27502914147459e-40	-1.10273160207291
TREML2	-0.764598787150473	4.57486298525256	7.18816064907716e-24	1.52549892095705e-22	-1.1030828784917
ARHGEF10L	-0.764649930386568	3.5873178451496	1.57906651179368e-14	1.94517506117316e-13	-1.10315666258479
IPCEF1	-0.764650706505189	2.01512501858165	3.87481629169643e-07	2.62070353541368e-06	-1.10315778228728
LINC00623	-0.765762692224868	5.33256115313897	6.1845429559035e-54	3.3542877961886e-52	-1.1047620385706
SPEF2	-0.766143038879713	2.90524667202956	3.6179826660449e-09	3.01343645068009e-08	-1.10531076280336
ZNF710	-0.767633529369445	4.83826882704485	9.69276330380007e-31	2.64692342694096e-29	-1.10746108604139
BTN2A1	-0.768386309122733	4.73511632076289	1.24387105871009e-34	3.88802198823064e-33	-1.10854711765834
RP2	-0.770329431252523	5.26146678283074	1.70049164391421e-54	9.37146172512284e-53	-1.11135045031883
CSRNP1	-0.770673030774742	4.89821416734164	3.40812348333606e-34	1.04387910832311e-32	-1.11184615964559
ZCCHC2	-0.771140208414417	2.40708562801006	3.28033064567399e-07	2.23399679905163e-06	-1.11252015450956
RPL22L1	-0.771148200193196	5.32140268027978	1.16487286225731e-51	5.96649837817712e-50	-1.11253168420917
MIR5193	-0.772974833494512	3.28543466864507	1.21315046381081e-12	1.31760418870628e-11	-1.11516695901451
WIPF1	-0.773257115082989	8.73796230172806	1.31182731394391e-65	8.74819457762685e-64	-1.11557420526234
ZBP1	-0.773269763766606	7.23871148239	7.17430961406948e-66	4.82658410150952e-64	-1.11559245345546
RAB8B	-0.774269727170607	5.60607695112404	6.19783673630272e-55	3.45311284050387e-53	-1.11703509569949
TTYH2	-0.774689058177781	2.77930294204814	1.92079289913426e-07	1.34046449264978e-06	-1.11764006246403
SLFN5	-0.776010219302715	8.88117929553678	5.77182195474115e-73	4.39755114731728e-71	-1.11954609506718
ARHGAP12	-0.776654931034485	5.34152132258424	6.41875930348916e-50	3.16534156202485e-48	-1.12047621748541
CDKN1C	-0.778814451226492	3.12906283117053	5.90087787294632e-11	5.68199538881239e-10	-1.12359174655712
CASP4	-0.779468913826908	5.57539306085039	3.68092182834441e-45	1.60256819486606e-43	-1.12453593650519
SPR	-0.779836991135723	3.31905769890414	3.31774050638522e-11	3.25431154401661e-10	-1.12506695981328
GIMAP8	-0.78011003247922	4.75238358003301	3.05568103612976e-28	7.57729334882755e-27	-1.1254608752055
BBS12	-0.780504853887572	3.70040189612806	4.5961673240612e-16	6.22269193105683e-15	-1.12603048209337
SLC11A2	-0.781771766570238	4.42031274361644	3.34821037618087e-27	8.04732329846121e-26	-1.12785825073789
PCDHB9	-0.781806811154435	2.26998401448567	5.50417206040096e-07	3.65537475948529e-06	-1.12790880938572
H2BC4	-0.782234265408347	4.71872765191962	1.69543790139306e-26	3.96547701326592e-25	-1.12852549551804
CXCR2P1	-0.782343833233477	4.06205820221426	2.44119678349992e-17	3.56824523616036e-16	-1.128683568476
LMNA	-0.783371390059183	5.7587133979072	4.08779398537206e-60	2.5167597878424e-58	-1.13016601961268
NLRC5	-0.783607801016942	6.61501679796947	7.99694238002017e-67	5.51390986365373e-65	-1.13050708852905
BTN3A1	-0.784785804050466	6.30664600665479	1.02909670772141e-63	6.73020413401666e-62	-1.13220658766367
SYBU	-0.78519818569416	3.13687144834886	4.12958827137488e-12	4.31743849600071e-11	-1.13280152861598
PRR5	-0.785475461132461	5.13598690351476	2.51805365213922e-54	1.3802194802625e-52	-1.13320155251577
FAM13A	-0.786698711751389	3.70121822580843	1.46083773040622e-15	1.90911194990823e-14	-1.13496633011747
PPM1K-DT	-0.787062190893464	4.64376916538125	3.04321494756938e-34	9.35873044824666e-33	-1.1354907196732
SYNJ2BP	-0.789276037292331	3.82071250999805	9.60957956822015e-18	1.44409046805265e-16	-1.13868462489414
PPP1R18	-0.789377644801414	6.82668102227268	4.61490482111008e-60	2.83556127677723e-58	-1.13883121354361
HMSD	-0.78938477967653	2.11067065559333	1.44727580951371e-07	1.02289372844944e-06	-1.13884150699256
CHST11	-0.790228879373525	1.9637456269459	4.5613541887394e-07	3.05991261844645e-06	-1.14005928543943
EPS8	-0.791890242860092	3.33358581904583	1.71328180286754e-13	1.97033872544118e-12	-1.14245612630261
UBE2Q2P1	-0.792759320024578	2.88844512142697	4.59718913524806e-08	3.43813340087902e-07	-1.14370993961797
CD79B	-0.793216572240709	4.37122421402594	7.20838174855065e-28	1.76878133791328e-26	-1.14436961512261
CDK19	-0.793877983106278	4.7495285799756	1.28866038413009e-27	3.1418571093399e-26	-1.14532382929836
ITPKA	-0.794553503387567	1.85380779528646	8.05784313338046e-07	5.25285192155942e-06	-1.14629839905819
TPPP	-0.796227261666351	3.82319720208308	4.56715929180251e-19	7.4993936733283e-18	-1.14871312182664
NFE2L3	-0.796313799864928	5.0137977262246	5.26357211564585e-49	2.53416467292927e-47	-1.14883797005658
MAP3K6	-0.798381509234831	3.75653033011825	1.77861463302907e-18	2.79695869743002e-17	-1.15182104411054
N4BP1	-0.798667198106504	6.69943543315806	1.60797613134808e-57	9.36991980477324e-56	-1.15223320602894
PKHD1L1	-0.799454916270006	1.8837918920699	3.49574312762495e-07	2.3748610690481e-06	-1.15336964311704
SLC17A5	-0.799528741937314	4.15146480909954	2.47985112609961e-23	5.11685463229598e-22	-1.15347615104115
FAM135A	-0.799652024694102	2.85439762099591	5.1234148596874e-11	4.96158853714119e-10	-1.153654010463
RTCB	-0.803292777655597	7.19496788750016	1.2902043210647e-66	8.83601503118375e-65	-1.15890650670565
GDPD1	-0.80458416104221	2.65048882987723	3.91512578898078e-10	3.53218986219592e-09	-1.1607695791134
SLC35F5	-0.80520546191919	5.89407408284054	2.72788594296473e-58	1.6269090410527e-56	-1.16166592680752
SH3BP1	-0.805561611340383	6.14665502733094	8.29577259207036e-52	4.27064130939081e-50	-1.16217974181129
NRROS	-0.805969618985378	7.23470564177166	8.79667072397791e-76	7.14899565290535e-74	-1.16276837241737
RN7SL1	-0.806923108496743	4.7234632478187	8.01727463577957e-08	5.85793483097622e-07	-1.16414396700696
DIAPH2-AS1	-0.808998836649474	2.43680161632587	1.268838847688e-06	8.07625996702997e-06	-1.16713860971914
KAT6B	-0.809724649277066	5.34843361960336	4.85765624515396e-62	3.05871759767174e-60	-1.16818573599758
STXBP5-AS1	-0.812475495883473	4.20375692264168	5.56514799843631e-21	1.0180279135675e-19	-1.17215436875489
ZCCHC24	-0.812635326051001	3.71512563914904	2.80088462173831e-15	3.59560908728293e-14	-1.17238495494497
PDE8A	-0.812781099927315	4.0809477457577	1.90308223206421e-23	3.95084019784665e-22	-1.17259526219341
STAP2	-0.812905265974671	2.15749062537755	2.17095571856039e-08	1.67329404347108e-07	-1.17277439593418
ZFHX3	-0.814364710636295	3.95617060002313	3.06625973553394e-22	5.97107550799568e-21	-1.17487992950996
HELZ2	-0.81486267839776	9.09546564947062	4.27715110748034e-73	3.26692875066594e-71	-1.17559834512995
IMPA1	-0.816141183292077	3.57588713587365	3.53021567880192e-13	3.96999457664824e-12	-1.17744283780073
PDXP-DT	-0.816983094258738	5.94259533694843	2.8982106435614e-46	1.30082279194665e-44	-1.1786574585772
BNC2	-0.818986879414612	3.51019923285157	1.08885706543679e-14	1.35169075056015e-13	-1.18154830948459
TTC29	-0.81968401832803	1.87706858228145	3.91990046055275e-07	2.64825729186002e-06	-1.18255406833779
MKRN9P	-0.822937274180882	3.24469220635531	1.90015460769989e-14	2.32753664888512e-13	-1.18724752442344
TAF5LP1	-0.823286369720703	1.87702591341411	9.58668109252423e-07	6.18597698445413e-06	-1.18775116282754
SAMHD1	-0.824829984040214	8.32333276319471	9.48846959032377e-74	7.30228785946231e-72	-1.18997812755134
BAMBI	-0.825945358571589	5.44473938339829	1.52293497828507e-50	7.6462877097555e-49	-1.19158727285649
NCF2	-0.827315054415688	5.88187306256407	3.96625184789374e-62	2.50259816390082e-60	-1.1935633262583
RBM43	-0.8287646646956	4.83282987005115	1.88734186326506e-36	6.26564603756709e-35	-1.19565467182035
IRF1-AS1	-0.82914563211024	6.00519080987369	3.28434634870502e-74	2.55341171742689e-72	-1.19620429162019
TRIM21	-0.830501163473735	7.27116697231108	1.94799397472777e-57	1.13295924377488e-55	-1.19815990999607
PTPRU	-0.830855320042192	5.68753601337578	1.46723976893591e-59	8.9790359835524e-58	-1.19867084992108
LINC01684	-0.832734465644633	2.21890211280226	1.6060556022165e-07	1.12909228450173e-06	-1.20138188396283
JAK2	-0.833201816911464	6.31290661946629	3.82662470573639e-47	1.75368743657176e-45	-1.20205612931784
GRAMD1B	-0.83407178769554	2.64523042254144	2.82592106076911e-10	2.58239191148424e-09	-1.20331123185375
DGKG	-0.834903711532567	3.63765735505188	2.42559964262405e-18	3.7889582116151e-17	-1.20451144424782
SFMBT2	-0.835594554123502	5.04720952824827	3.78160791587051e-46	1.68985751970777e-44	-1.2055081194278
BICRA	-0.836053695468834	5.08605718585258	2.82847208221459e-55	1.5874864673586e-53	-1.20617052036978
IRF1	-0.83607689694271	6.04589986393407	4.74878246019918e-75	3.75906218849429e-73	-1.20620399302108
USP41	-0.839332971068749	3.28600385711241	4.31736939777065e-14	5.15984901044935e-13	-1.21090151501548
RNF149	-0.839680424288851	5.83446185978744	1.62002728195703e-72	1.22511045769038e-70	-1.21140278405307
ICAM4-AS1	-0.84048037953639	5.78121932871929	8.43510759005423e-66	5.63746357268624e-64	-1.21255687552162
PLEKHN1	-0.840958682009451	4.45002785124407	2.83115295401499e-34	8.74186600066473e-33	-1.21324692012755
C5AR1	-0.841308134721214	2.00685066653817	2.26046225686976e-08	1.73832570629227e-07	-1.21375107382184
TLDC2	-0.842421847377856	7.49726643568956	1.29406693999174e-75	1.0351176919472e-73	-1.21535782154855
ADA2	-0.84369937430189	6.81133005065351	9.81220216275832e-76	7.95310300830379e-74	-1.21720090330646
PRKAR2B	-0.844351475887827	1.58635537064089	6.46964716883524e-07	4.26127009114811e-06	-1.21814168703065
RESF1	-0.844392789239982	7.62806077130579	2.30717389783946e-81	2.03218010724148e-79	-1.21820128959892
SAMD9	-0.844413960525243	9.56739143417548	5.56917061275029e-85	5.37107732892968e-83	-1.21823183330718
ICAM1	-0.846581949486689	7.80303536951817	8.47544076578654e-80	7.25554867354243e-78	-1.22135958023056
MPZ	-0.849557071660979	2.34681957338041	4.55440679688298e-08	3.40864689444513e-07	-1.22565177423744
LAMP3	-0.849626243885684	7.99155478004107	3.78717450847875e-75	3.00567526876038e-73	-1.22575156866299
GSTO1	-0.851232899186698	4.51643854589889	3.98803262859046e-36	1.30547027270594e-34	-1.22806948229818
NHLRC3	-0.853106351817839	7.01154794156815	4.20017565006749e-82	3.775945519512e-80	-1.23077230311847
BTK	-0.853518310429022	5.46892756250606	1.47974444876294e-40	5.5812737401608e-39	-1.23136663376388
GNA15-DT	-0.855891146357587	5.29016945300807	1.59169357345497e-63	1.03650541334645e-61	-1.23478991239086
CILK1	-0.856254765744585	4.4347116549096	8.12363711827297e-34	2.44398780667805e-32	-1.23531450427725
CREBRF	-0.856888267545179	5.45041437416548	1.70847678658662e-48	8.12286092792727e-47	-1.23622845418337
HESX1	-0.857310292978232	1.72188200307354	1.2116613247096e-07	8.63577888958132e-07	-1.23683730818276
FAM53A	-0.857924343610589	2.65136955138563	4.95099306027476e-11	4.80224266406536e-10	-1.23772319598492
INSL6	-0.858227791435073	4.32831212789887	2.79803714322492e-24	6.03916288788405e-23	-1.23816097865647
SMAD3	-0.85823397191982	5.81569982191574	2.67596251886588e-72	2.01862954764744e-70	-1.23816989521116
USP18	-0.859334675037326	6.93499360903763	3.02657659287562e-74	2.35902680932167e-72	-1.23975787414028
MIR7844	-0.861361215237773	2.76904228035328	8.97375509665165e-11	8.55172483819749e-10	-1.24268155363763
ADGRD1	-0.861860137077554	2.11196709605088	2.14697734847099e-07	1.49182128755134e-06	-1.24340134570167
ARAP2	-0.863334408960472	6.36986221508851	1.14319544343878e-81	1.01871416181989e-79	-1.24552827043608
DOCK3	-0.864009454856955	2.15440625004657	1.34942834571621e-08	1.06266610501414e-07	-1.24650215580331
FAT1	-0.864817426531447	3.86257359241645	1.72872242644711e-23	3.59621465313325e-22	-1.24766781253127
GNA15	-0.86613045329939	6.99410794545516	9.39215297927602e-87	9.29335240897454e-85	-1.24956210973794
LRRN2	-0.866509200897006	1.8660884027525	4.00548842671754e-08	3.0133612760465e-07	-1.25010852701877
GIMAP6	-0.868389801512186	4.61944600259924	1.44312596314966e-40	5.44990171659838e-39	-1.25282166020018
RDH10	-0.869133081925077	3.38467118864484	3.75737487678132e-17	5.40140362003715e-16	-1.25389398716585
ZNF804A	-0.86940091429556	3.82222798105643	2.97349114504705e-22	5.80154392678962e-21	-1.25428038759854
MX2	-0.871956959059883	9.22535363655249	7.87343230256844e-95	8.78940376751194e-93	-1.25796798070431
LINC01320	-0.875342067390687	2.50909499329773	3.12125777720293e-09	2.62192535882129e-08	-1.26285165970604
GNGT2	-0.878398120791126	2.60088465933503	1.10114307974847e-11	1.11563951125048e-10	-1.26726061279154
SIRPA	-0.878450607456276	2.04751805811625	1.31119411502562e-07	9.30816488458439e-07	-1.26733633504307
OAS1	-0.878781444273081	8.99954432381565	2.47339860658107e-93	2.69211771193446e-91	-1.26781363167801
GIMAP5	-0.880108721274009	4.36977703669781	1.16540073861718e-32	3.38254789619972e-31	-1.26972848762514
SDS	-0.880391740746599	2.89018576456441	4.62858242619431e-13	5.17274213497241e-12	-1.27013679841472
TRIM38	-0.880684730070432	6.8059426598542	3.12611103459202e-76	2.5473625639098e-74	-1.27055949265925
GIMAP1-GIMAP5	-0.880827643426034	4.36892307454259	1.92929518935497e-31	5.35006371162712e-30	-1.27076567304865
FAM171A1	-0.88195627668567	3.05888856348693	4.92203806256003e-13	5.49465318661463e-12	-1.27239394665531
IL15	-0.882010882030932	3.34139764639301	3.93870176355205e-16	5.35396409215042e-15	-1.27247272551613
SIDT1	-0.884028054855018	4.68182589977265	8.25722868135692e-43	3.33307683831832e-41	-1.27538289074605
ARHGEF3	-0.88420016090362	4.98847768405653	6.21293886668321e-45	2.6819479447739e-43	-1.27563118728888
ITIH5	-0.884316775683807	4.82624218043517	1.57887626128462e-41	6.12966024699491e-40	-1.27579942685395
SCAMP1-AS1	-0.889837776419745	4.8527945535905	1.65061472409393e-50	8.26012057988286e-49	-1.28376454723643
H2BC21	-0.890679588275992	5.82704159703254	2.197178446934e-67	1.52879475682102e-65	-1.2849790250268
ACKR4	-0.891677793027363	3.83479202097748	8.62206286943082e-21	1.56036809981457e-19	-1.28641913007139
LINC01094	-0.892000531405242	2.07226675367589	5.05408718913243e-08	3.7641339485826e-07	-1.28688474312866
HAVCR2	-0.89240594733514	6.35065476655494	1.90253731464297e-71	1.41074762046372e-69	-1.28746963468022
GALM	-0.89411285485495	7.19016091702484	7.8617528402581e-78	6.4930834569026e-76	-1.28993218169431
TMCC3	-0.894402049989379	6.86865628544612	7.42965065816126e-74	5.73230464450943e-72	-1.2903494020806
BAALC-AS2	-0.894827025407754	3.56318128491707	8.24867709661663e-16	1.09871802096367e-14	-1.29096251200919
CRYZL2P-SEC16B	-0.895526008937149	6.57661658645869	2.57669561867664e-87	2.60024422764202e-85	-1.29197093208071
ARL11	-0.89618568846679	3.01652792341454	1.92399337673753e-14	2.35579036357786e-13	-1.2929226484667
SEC16B	-0.896880215897719	6.58616977883636	2.84424823121894e-87	2.85135885179698e-85	-1.29392463974706
EPSTI1	-0.896973316504559	8.01809805521788	4.39955010793674e-87	4.38172186566928e-85	-1.29405895553085
AKAP3	-0.89749517061196	3.28067826068924	2.99188932040985e-15	3.83112684574834e-14	-1.29481183186367
UTY	-0.897508573044036	1.54526292634556	4.79095770195621e-07	3.20406466808904e-06	-1.29483116748596
RGS22	-0.898164758564519	1.34563377582038	5.76869995365641e-07	3.82521540007904e-06	-1.29577784308226
ARMC2	-0.900870504058754	1.56702560181513	8.53406738735623e-07	5.54550613426585e-06	-1.29968140868871
DYNLT1	-0.901305090341589	6.02257082980997	2.82152387323353e-86	2.75605005002132e-84	-1.30030838416379
TMEM62	-0.901615339336458	4.88371321918819	4.76019147148598e-53	2.5229842658262e-51	-1.30075597885013
C2-AS1	-0.902019845863286	3.50366001465847	1.16056346042509e-18	1.85568373661674e-17	-1.30133955841039
MIR922	-0.902639842600606	3.02428711975696	3.591523200482e-15	4.5931708375111e-14	-1.30223402462869
MFSD2A	-0.903329263974543	2.31390464452687	2.40702589349876e-10	2.21487080707332e-09	-1.30322864942595
LIPE-AS1	-0.903430679195775	5.11218904797244	5.74331062088712e-66	3.88100076457108e-64	-1.30337496066269
HELLPAR	-0.907004603949544	5.81941413172391	6.1147367142756e-77	5.009481615706e-75	-1.30853104418147
LINC02456	-0.908296073734972	5.88798480756685	6.43707531177744e-79	5.37469334799258e-77	-1.31039424123636
SLC7A7	-0.908333827944222	3.77680989305649	6.90654354276855e-21	1.25661982692188e-19	-1.31044870904682
NUTM2E	-0.910421983870919	2.095465194798	2.36409523072377e-08	1.81481527081959e-07	-1.31346128124687
ELMO2	-0.911384100705929	6.13345202415801	4.87695994926418e-86	4.74856969373083e-84	-1.31484932243349
SLFN12L	-0.912731772361009	6.30332405555067	6.62260811456847e-81	5.78311188824037e-79	-1.31679360164702
LGMN	-0.913104574001778	10.6343619421358	2.56160147275236e-93	2.77819809550181e-91	-1.31733144072539
TSGA13	-0.913293692707925	3.47370793478924	2.67360930846897e-18	4.16143602067927e-17	-1.31760428134489
HSPA1B	-0.914640798061755	8.35352737457547	1.63302877875258e-95	1.85011840376445e-93	-1.31954774355842
APOL2	-0.916217444674027	5.97160561734381	2.22015981081942e-82	2.02579611959679e-80	-1.32182236380718
STARD8	-0.91726286700181	3.96917389998739	2.23170613225354e-28	5.56120000707758e-27	-1.3233305894151
AGBL2	-0.917884986246572	2.50105850432652	3.75087336221282e-10	3.39002421669033e-09	-1.32422811776436
IGF1	-0.9195850591688	6.0272485877095	2.14643662058372e-82	1.97032537496716e-80	-1.32668080453841
MYO1E	-0.921410064529394	5.20614575275753	5.02411703746969e-72	3.76203908682865e-70	-1.32931373072174
HSPA1A	-0.922744390900117	7.82781221908999	9.95091286661912e-91	1.04214440042297e-88	-1.33123875675971
WHRN	-0.923834676197929	5.78622582080549	2.63665804363178e-83	2.46487087539025e-81	-1.33281170595201
ZC3H12D	-0.924260098246448	2.67130149140232	1.28226455792833e-10	1.2079843792094e-09	-1.3334254602317
PPP2R2B	-0.924398473713574	2.75347479093605	4.43889625335922e-08	3.32627986765123e-07	-1.3336250938319
BCAS1	-0.924584660512295	1.69022858786899	2.57579221624146e-07	1.77160558750113e-06	-1.33389370460309
DAPP1	-0.924660168318791	6.4447452385172	5.82821343877501e-74	4.50813788731237e-72	-1.33400263934107
LRIG3	-0.925184095029105	4.81149501080107	2.14455587703708e-38	7.5908809417633e-37	-1.33475850580783
VSIG10L	-0.925374331696192	3.59941717309832	2.56202709952782e-18	3.99592312616222e-17	-1.33503295930403
BLZF1	-0.929489049770115	5.35004022865271	1.15241671187565e-62	7.36290392266717e-61	-1.34096924266394
RBPMS	-0.930920524937741	2.69017482460623	1.06345115095901e-09	9.2837975584723e-09	-1.34303442478943
H2BC18	-0.931265942863942	3.26068720523235	3.35812856202307e-17	4.85264703917568e-16	-1.34353275751859
MYO1F	-0.932028576564707	4.08802333025935	5.5929043716325e-28	1.37904007791159e-26	-1.3446330053767
ITGB8	-0.932061866120691	1.64369331162551	1.7468182011444e-08	1.35944922109491e-07	-1.34468103205403
SDSL	-0.934503814732924	4.82527097891876	4.49321194758948e-51	2.27845469741659e-49	-1.34820401920701
ZNF267	-0.935341966423911	6.53976091065611	1.05259430883741e-99	1.22438412809652e-97	-1.34941321649511
CSAG2	-0.940410181761356	3.89764766251739	1.28960402420975e-26	3.0325595865599e-25	-1.3567251056286
RNF213-AS1	-0.940707430259339	8.90799773036104	9.14589238799726e-41	3.47977798272915e-39	-1.35715394456255
IL10RA	-0.942398377257794	5.50525980036402	3.42558470228712e-78	2.83690541812235e-76	-1.35959346541163
TAGAP-AS1	-0.94425491846683	5.44394590697992	2.69880852312769e-79	2.28469134863443e-77	-1.36227188820711
ERBB4	-0.944294936424643	2.13538001116065	8.99920154483875e-07	5.82911086674826e-06	-1.36232962191639
CSAG3	-0.944326916320097	4.34013721649768	2.10934790273865e-39	7.67117979521039e-38	-1.36237575915297
SPINT1	-0.946512500238974	2.45248577864773	1.0096192456568e-11	1.02735078900289e-10	-1.36552889023418
RNF213	-0.947791016114802	9.90629612931889	1.92172387450804e-37	6.60976197918648e-36	-1.36737339874794
APOBEC3G	-0.951645765409069	5.72832052424441	9.10792699479527e-67	6.25164826786893e-65	-1.37293462643865
NHLRC4	-0.957160501060963	1.64866698930435	5.64687454944157e-08	4.18924412776975e-07	-1.38089070821545
FAM50B	-0.958225785906967	2.61176086299062	9.07692182910488e-14	1.06313708556418e-12	-1.38242758937991
ELF1	-0.961453176452155	8.07099748219971	2.47886810722549e-92	2.66006987450014e-90	-1.38708372971447
EPHB1	-0.963442343745208	2.95073323538225	4.56841503267251e-15	5.81566485111643e-14	-1.38995349150365
RUBCN	-0.967298367104003	7.81755762582334	1.06175062627491e-113	1.47081418574337e-111	-1.39551655728094
RHBDF2	-0.968151473814714	5.54699809430876	9.92503501529825e-80	8.47269935927814e-78	-1.39674733010183
OLFML2A	-0.969974859448518	2.0798575332158	8.77458030351793e-09	7.01690132065108e-08	-1.39937791951335
CD200R1	-0.970855608888144	7.18657729302453	1.5009370953288e-92	1.61634483806504e-90	-1.40064857236216
MTUS2-AS1	-0.971883028786453	3.07562425731077	3.96826732255485e-16	5.39174832466258e-15	-1.40213082595436
TMC6	-0.97249247918621	2.54946057961568	6.03282976299987e-13	6.69786957585369e-12	-1.40301007702376
ASPH	-0.973481217486756	6.67308030771944	1.58958186238171e-99	1.83500366810398e-97	-1.40443652486669
RAB20	-0.975517640813359	2.62977174322355	5.58186005178187e-10	4.96389748871036e-09	-1.40737446270113
CCDC200	-0.975773372030481	4.82174831204102	1.44539470257497e-47	6.71491599934067e-46	-1.40774340485988
BAZ2B-AS1	-0.975907668193468	2.55104809354798	5.33704813383269e-12	5.54558059756853e-11	-1.40793715326823
ANXA1	-0.977891450610062	5.66597293198697	3.42092056943044e-80	2.94508404728707e-78	-1.41079914632285
SAMSN1	-0.978135365156645	5.91687326645336	7.63325422689221e-87	7.5775588214582e-85	-1.41115104062961
EDA	-0.978626180230049	3.11785492124054	3.26264833290435e-18	5.03710590646368e-17	-1.411859137102
C2orf66	-0.978951500855507	1.68186228612461	3.68168881064844e-09	3.06482240353242e-08	-1.41232847555505
IFT70B	-0.980538581713395	2.17097877788226	5.87952259258986e-09	4.79230624583494e-08	-1.41461814923821
TAFA2	-0.981742883004518	3.78664900517961	1.23679642724401e-27	3.0178228916484e-26	-1.41635558873865
XCR1	-0.984110821995797	4.23310279371933	4.28527923657528e-36	1.39826734490223e-34	-1.4197718025785
CARD11	-0.984858675516697	1.45498912475218	6.69642924010995e-08	4.92947771791283e-07	-1.42085072714441
LINC01360	-0.98551354963344	1.87367811807031	3.35423465596557e-10	3.04237069569068e-09	-1.42179551078504
ICOSLG	-0.985784960327913	3.79844544245744	4.38922008073064e-26	1.00727312635804e-24	-1.422187073648
PRRG4	-0.989093137199038	2.08175600790058	4.09315078443859e-10	3.68407747509009e-09	-1.42695976401436
CYP4B1	-0.989208990612153	1.49015336700681	2.17819825567169e-08	1.67845183413023e-07	-1.42712690515893
LINC01181	-0.989459321005321	1.37617910887867	2.8851748696762e-07	1.9737057088272e-06	-1.42748805557574
GRIK4	-0.9912410882922	1.36749342788563	7.98403452987383e-07	5.20585015687708e-06	-1.43005860240454
EVI2A	-0.996759972365655	1.65655968758706	4.17207148145174e-09	3.45323330985125e-08	-1.43802066908855
GPR18	-0.997130847234512	2.70672048418263	1.54019494133526e-11	1.5440454286886e-10	-1.43855572842264
ITM2B	-0.997845737066172	4.46927384629019	4.04561528545214e-33	1.19586975207992e-31	-1.43958709643756
CTBP2	-0.998916449772417	4.84206213013204	6.74610683619888e-66	4.54854760929197e-64	-1.44113180834907
RICTOR	-1.00023151143061	5.34812620820793	1.90467497832889e-86	1.86645899162545e-84	-1.44302904128182
IFI27	-1.00050406603213	9.40076857774395	1.77776957964957e-118	2.60477431295194e-116	-1.4434222544538
LRMDA	-1.00094969711968	0.881854611697046	1.43304065657562e-06	9.06650343570659e-06	-1.44406516421387
LMTK3	-1.00299759012087	1.9143683128873	2.53428941904813e-08	1.93911635287248e-07	-1.44701964929097
RDH12	-1.00980940966051	2.37243920294272	1.10434372523345e-11	1.11851044766416e-10	-1.45684702756023
CREM	-1.01181992202275	5.67779949617983	1.98139608128776e-100	2.32250103743561e-98	-1.45974758377487
LIF	-1.01221736320943	3.32629196400343	4.62617601088493e-18	7.0741264479543e-17	-1.46032097020395
TOR1B	-1.01478380819922	6.01670608252629	7.7547614963665e-102	9.30449257335691e-100	-1.46402356766343
TNIK	-1.01505275259265	4.45541930321196	4.51234109050484e-46	2.01049864143605e-44	-1.4644115724061
SUSD1	-1.01528708641895	2.88261432594251	2.67582699601844e-15	3.44231758255205e-14	-1.46474964465523
KIAA0040	-1.01534704921733	6.91683559971312	1.30499978085667e-101	1.5596538557407e-99	-1.46483615268709
CYP21A1P	-1.01653429071346	5.50437709319756	4.56235271208467e-79	3.81984234212891e-77	-1.46654898010588
MIR6125	-1.02152085473016	2.54553168076918	3.81219603258642e-14	4.5740348932718e-13	-1.47374307128386
PROCR	-1.02450929849605	1.67411280213665	1.61045368597046e-09	1.38215112739047e-08	-1.47805448428489
IRS1	-1.02582022986807	4.69567153421382	1.12997719951409e-55	6.38908815072196e-54	-1.47994575847424
GRM8	-1.02706107978195	1.34213566894953	4.25972016199189e-07	2.86387010052647e-06	-1.48173592649148
OSMR	-1.02784207785456	4.35483422967406	3.98167166664635e-43	1.62661428569322e-41	-1.48286266853778
LRRC4C	-1.02820242187375	5.11049583794365	7.71177138036936e-59	4.65393949679479e-57	-1.48338253506728
SIX1	-1.02915516860763	1.63686839777366	2.19386332515094e-08	1.68924150321628e-07	-1.48475705805547
CSF2RB	-1.03169596144307	2.46299755756484	2.30060348435647e-13	2.6234038817145e-12	-1.48842264727909
NT5C3A	-1.03177752987767	8.70203430162648	1.83514012167833e-105	2.35981984591851e-103	-1.48854032565518
JADE2	-1.03702360628437	7.22703097921271	3.48421729491972e-115	4.93883750139411e-113	-1.49610881407125
TP63	-1.03774698456289	2.26149069501013	6.54059255999585e-10	5.78274148124263e-09	-1.49715242832635
LINC01588	-1.03871497899444	3.08324381828673	2.42741922059469e-16	3.34439548674701e-15	-1.49854894909236
TRANK1	-1.04136785943408	7.42228590380825	1.00891697284105e-115	1.45036573888226e-113	-1.50237624654671
MAP3K8	-1.04181431854102	3.43347609540377	1.69264559770065e-22	3.34533509958009e-21	-1.50302035088624
AFG1L	-1.04453816132389	2.12102532644797	7.74324160144656e-12	7.95359053069381e-11	-1.50695002536125
IFITM2	-1.04646058201412	8.43462490631867	7.46443050379322e-91	7.84434427702076e-89	-1.50972349215754
PML	-1.0477065358553	8.25821423853745	4.27288660704368e-130	7.00110173313244e-128	-1.51152102358539
TIPARP	-1.04779384413349	7.66424887874929	4.6969711861204e-109	6.17003852880196e-107	-1.51164698280537
GSTA4	-1.04819395915452	2.99748639391406	1.66294300465889e-18	2.62318069409856e-17	-1.512224226762
TTC21A	-1.04943837161504	4.04752248373284	1.85707072879475e-31	5.15447063121575e-30	-1.5140195344476
LRP1	-1.05017652712184	1.49695602156636	1.16374018049904e-06	7.43680975904564e-06	-1.51508446773667
JAG1	-1.05245169171795	4.37502518970205	2.5575044141768e-43	1.05185566162553e-41	-1.51836683641668
TOMM20P2	-1.05420442648091	1.1964605285248	1.74939784809187e-07	1.22365501075161e-06	-1.5208954981672
COX10-DT	-1.05498866862857	4.31271898549943	2.94760610626526e-49	1.42589275705619e-47	-1.52202692042449
UBE2Q2P16	-1.05560938375353	1.4105771662588	2.51305540425461e-08	1.92431850502672e-07	-1.52292242305707
LINC02966	-1.05793575255971	0.722917015629379	5.20053074551468e-07	3.46429234973345e-06	-1.52627866379702
GRN	-1.05993808682019	8.48121405994647	1.15605699070148e-128	1.864126605747e-126	-1.52916742150482
SWAP70	-1.06107212865588	0.834238099744525	6.45824342706442e-07	4.25559841477222e-06	-1.53080349803734
ENPP7P2	-1.06225119761757	1.33309883608305	8.64028296062543e-09	6.91494914674424e-08	-1.53250453498123
RN7SL2	-1.06301656551458	4.68114227812878	5.71717644069335e-11	5.51033109445194e-10	-1.5336087274507
CALD1	-1.06439458331888	1.82779692234484	4.51032634025985e-11	4.38458390895563e-10	-1.53559678690323
LHFPL1	-1.06479262396255	2.81203764018254	3.49876701406677e-18	5.38527391518681e-17	-1.53617103816591
ST3GAL5-AS1	-1.06482056680038	0.726010448717325	8.96021163802481e-07	5.80755869588354e-06	-1.53621135115948
TAGAP	-1.06641397906706	5.07616722337605	1.32313112515581e-86	1.30076594097576e-84	-1.53851015913472
HCP5	-1.0664577532947	7.0598895613832	1.09620390265404e-115	1.56844648531852e-113	-1.53857331199585
RAD51B	-1.06750135972536	4.63360266393268	2.84187586486519e-47	1.31027244867824e-45	-1.54007891781801
PCDH9	-1.06984154014549	1.21302509542379	3.04265637508092e-08	2.31588400816599e-07	-1.54345508450491
PARP8	-1.07097065105077	6.01593157030409	3.13611525493289e-121	4.6622560248456e-119	-1.54508404720856
HSD17B11	-1.07236139760859	3.71315088434431	1.35563586506782e-26	3.18292439320546e-25	-1.54709047037067
NACC2	-1.07588770068079	6.44270289120264	9.43097387419392e-83	8.73612035835665e-81	-1.55217785032561
SYTL5	-1.07709169717174	1.50742791488351	5.52432279924085e-10	4.91732487950773e-09	-1.55391485009234
BTN3A3	-1.07836703498931	6.01500924232333	4.19234365398274e-104	5.23630595076959e-102	-1.55575477363721
ENDOD1	-1.08138595495312	2.96976486510183	8.06099665482345e-20	1.38015131490112e-18	-1.56011015449784
STX3	-1.08168255692091	4.61750064623174	9.86783801421176e-55	5.45793523268816e-53	-1.56053806068589
ZC3H12C	-1.08206997673962	5.75000479119386	6.33825689398127e-111	8.54711137614925e-109	-1.56109698933709
TNFAIP2	-1.08322546622949	8.6505775327396	8.30318339402525e-140	1.52438444045972e-137	-1.56276400829392
LINC02936	-1.08635238257776	0.740186045186815	2.466964596345e-07	1.7005929210181e-06	-1.56727519500285
TNFRSF12A	-1.08653438135775	1.42323882151172	2.82917212348737e-08	2.15986597283069e-07	-1.56753776374018
CACNA1E	-1.08831652763112	1.16637931825199	3.90447693576803e-07	2.63900729861314e-06	-1.57010885733092
THY1	-1.09037256426902	0.899274876941417	1.34302066747294e-07	9.51858089811755e-07	-1.5730750911923
TCF7L2	-1.09149778540775	1.684636384132	3.52800628889574e-11	3.45499741839289e-10	-1.57469844214904
SPRED1	-1.0941323406785	3.07750867574644	3.07740794158949e-19	5.10267053470518e-18	-1.57849930197311
CYP21A2	-1.09723068683145	5.07703766291378	8.03273034171481e-81	6.97451538159831e-79	-1.58296927060293
FRRS1	-1.09724096126216	3.18994290749713	2.096389686699e-22	4.12456888907933e-21	-1.58298409347316
ABCB4	-1.09744775273963	0.784119802341809	7.23364729238239e-07	4.73887865181956e-06	-1.58328243051221
PRKCD	-1.09960234671883	4.86775948481443	5.27618523034532e-66	3.58122541380855e-64	-1.58639085256112
TXNIP	-1.10157891494581	2.10009809107017	1.61683132997075e-13	1.86363659652756e-12	-1.58924243774016
NUTM2A	-1.10512536471449	1.55086243382824	2.05026570156758e-10	1.90093999151121e-09	-1.5943588832342
IMPDH1P10	-1.10539391896959	1.26595478774608	3.12326041510712e-09	2.62288466273917e-08	-1.59474632512624
IUR1	-1.1069638774437	2.01728517620607	4.24689435448732e-13	4.75664653977786e-12	-1.59701129643124
FMN1	-1.10762018715204	3.78069425263667	4.61335440785711e-30	1.23006639487186e-28	-1.59795815119276
TLR4	-1.1116868730497	3.98891139807251	3.07862495376113e-35	9.81424415175986e-34	-1.60382513877017
GPSM3	-1.11227510301873	3.09857698635318	1.73481197570612e-22	3.42645040645624e-21	-1.60467377522938
CATIP-AS2	-1.11323337794072	2.73636291370415	8.09164317409201e-19	1.30545747683234e-17	-1.60605627370714
LINC00996	-1.11591613299486	5.76730946130027	1.38202634731375e-116	1.9961438370016e-114	-1.60992667111967
LYL1	-1.11651881024902	2.81958797179855	5.23764784351893e-17	7.46946914735998e-16	-1.6107961506055
CCDC187	-1.11912054311505	1.76938895237222	2.73500241292796e-10	2.50230962282776e-09	-1.61454965770905
MOV10	-1.11976497043423	6.48838317361722	2.53222818994736e-134	4.28734368426865e-132	-1.61547936980664
TFAP2C	-1.12008318414895	0.737909656797956	1.33659861758006e-07	9.48188535134311e-07	-1.61593845515481
CEMIP2	-1.12088064725822	4.96566803837044	2.20494700822228e-82	2.01795690758505e-80	-1.61708895122785
PEX5L	-1.12155046172089	5.44349494525056	8.07011564381527e-110	1.07399495354111e-107	-1.61805528923146
LINC02694	-1.12186742005907	3.2814332810444	5.06333224554788e-22	9.74180009566397e-21	-1.61851256345412
STAG3	-1.12216296218374	5.39150251388609	1.79575477685104e-90	1.86783012216083e-88	-1.61893894061176
CITED2	-1.12401551696483	4.89601280023969	1.33866558239169e-67	9.3571496075617e-66	-1.62161161220741
CFAP54	-1.1295594482113	1.6658199696274	1.07072003277927e-11	1.086984134543e-10	-1.62960981432371
LAMB3	-1.13303525505122	3.96357398569059	8.83771341995456e-40	3.25287625829149e-38	-1.63462434361475
H2AC19	-1.13332947738021	7.42842566789993	3.44979092132606e-144	6.57098925739582e-142	-1.63504881670971
TBX19	-1.13360480964207	1.8559809004697	7.79486790519013e-12	8.00122580931541e-11	-1.6354460371985
NRN1	-1.13560424814234	2.52025875507078	1.75710008850032e-16	2.437386540607e-15	-1.63833061720739
CCL5	-1.13634526324856	6.09533100692266	2.90065737450911e-105	3.69876293495982e-103	-1.63939967602636
LGMNP1	-1.13689269945927	0.621797024825227	2.45144989471276e-07	1.69028024867118e-06	-1.64018945953276
ZNF462	-1.13848233637913	1.62194902682151	6.93995761435904e-11	6.64474232658518e-10	-1.64248282083385
CD82	-1.13975403293491	2.28362333729133	2.24757773226756e-15	2.90982068685583e-14	-1.64431749114839
H2AC18	-1.14195603648175	7.42630887507247	2.82258746755653e-145	5.41013683404106e-143	-1.64749431074543
LINC01055	-1.14286294838323	3.86412086144219	1.7315258798309e-37	5.96945505811386e-36	-1.64880270804822
PARP9	-1.14314418224784	8.81761927685702	2.71914038144773e-153	5.59922447736494e-151	-1.64920844275003
MGC16275	-1.14599341494069	1.17204377967458	1.80177021835086e-09	1.5411380627129e-08	-1.65331901662634
GPR155	-1.14838841790674	4.61414922123939	1.90638290681068e-64	1.25213201439574e-62	-1.65677427552838
SAMD12-AS1	-1.15067456895692	2.13144862036948	5.56267010778921e-10	4.94827595461132e-09	-1.66007249431119
CD200R1L	-1.15505524932829	0.430080518648137	8.71076791478383e-07	5.65670920458027e-06	-1.66639248015869
HAPLN3	-1.1555757507035	0.906440544761639	1.29260234163562e-06	8.21893364566806e-06	-1.66714340491148
OTOGL	-1.15678002806689	4.15925841444751	8.12153779144789e-35	2.54904207757123e-33	-1.6688808098915
PDCD1LG2	-1.15812272109663	3.33834135337677	2.10078763170504e-25	4.71802534000316e-24	-1.67081790646693
ITGB5	-1.15856458460655	5.092654870644	2.54710639953125e-82	2.31718252633177e-80	-1.67145538076146
RASGRP1	-1.15894922838556	6.44795441296734	2.45519104485486e-138	4.40143542841156e-136	-1.67201030443393
IFNG-AS1	-1.15910889437158	1.84114251876128	3.79202581567632e-12	3.97953783603828e-11	-1.67224065376017
PRMT8	-1.15989225987092	1.04544065265351	6.29506502607985e-09	5.12142022783795e-08	-1.67337081128128
LINC02661	-1.16288932523274	0.537129836398015	2.77609679547128e-07	1.9012208076131e-06	-1.67769466261599
MAST4	-1.16352600107214	1.06544463847204	1.67396546963602e-08	1.30575304972171e-07	-1.67861319169214
TRAFD1	-1.16362758489308	7.16014223535152	2.68017933443078e-159	5.87634139540377e-157	-1.67875974616685
CNIH3	-1.16725157095631	2.46460175807583	5.26600837641528e-14	6.25923834943963e-13	-1.68398805288852
BMP8A	-1.16819725653876	5.6870292347525	8.48635877682631e-133	1.42104544001406e-130	-1.68535238878856
DRAM1	-1.16996814011223	6.21769433299422	1.05303341598697e-127	1.64575622490354e-125	-1.68790723373799
TLR7	-1.1711393474326	1.70398679633805	5.18414826341155e-12	5.39406290459988e-11	-1.68959692873095
THRB	-1.17127585711371	1.97070114020703	2.85500210416582e-14	3.45000174966525e-13	-1.68979387057092
ADAMTS2	-1.17387849988438	2.6228312693751	3.25078161773737e-17	4.70421750152725e-16	-1.69354869038938
NCF1	-1.17435587631409	2.52657986931601	3.40191659058583e-18	5.24149696737581e-17	-1.69423739899714
PRICKLE1	-1.17848214356064	1.68051167023259	1.69227904378369e-12	1.81534305309228e-11	-1.70019034429113
ZFHX2-AS1	-1.17891888702501	6.4539653755776	6.66514685210926e-144	1.26165848114833e-141	-1.70082043192132
NUB1	-1.18086194185974	2.06759820904714	2.13072582856716e-11	2.11517916454113e-10	-1.70362366749555
ZNFX1	-1.1809272598113	9.08532514010161	4.96437893843594e-169	1.19129458683286e-166	-1.70371790138036
FBXL9P	-1.18095689150175	1.42373272279052	2.49592134729416e-10	2.29320768707075e-09	-1.70376065087323
EEPD1	-1.1811661966232	0.446455627631153	2.54476633050818e-07	1.75224353114702e-06	-1.70406261433397
TPBGL-AS1	-1.1838667938186	1.33154023948281	7.01148329294071e-09	5.67548379377586e-08	-1.70795875251521
LY6E	-1.18416679005765	9.00700735712628	4.08234195388415e-149	8.13159826056035e-147	-1.70839155560157
TENT5A	-1.18445745452081	3.87945747695105	4.18652577580612e-29	1.07127254024742e-27	-1.70881089578114
SPP1	-1.18464449254956	8.60922252658447	3.41365564173279e-122	5.12485563238663e-120	-1.70908073461768
AGRN	-1.18555912397143	6.08079055219567	1.15534764465767e-136	2.02358475968892e-134	-1.71040026883425
SHTN1	-1.18626472275745	1.84835519731461	1.51762624811161e-12	1.63489492886e-11	-1.71141823270369
MAFF	-1.18902028146642	3.26435346835344	1.15775815746142e-26	2.72883508173196e-25	-1.71539366358801
CDC42EP2	-1.19092692602266	2.98498886105749	4.70573886873082e-24	1.00569493522749e-22	-1.71814437023403
MIR3681HG	-1.19275680588722	1.29072804475997	4.16721181493807e-07	2.80538871818097e-06	-1.72078432884005
IL17REL	-1.19565274198264	0.178416375661588	9.98190969188566e-07	6.4219691739478e-06	-1.72496228148365
RASSF2	-1.19750367865305	4.46184405946329	1.79292286675168e-66	1.22239635989092e-64	-1.72763261863905
SPI1	-1.19988618288639	6.02923007771266	2.45592486173345e-151	4.9897844057459e-149	-1.73106984568139
CLEC2B	-1.20062940970527	4.12843471973465	4.46487357168313e-45	1.93283362174169e-43	-1.73214209532724
UTRN	-1.20402602100332	5.74914398544718	5.03636965760911e-101	5.97231134962238e-99	-1.73704236960276
RHPN1-AS1	-1.20539003290535	1.17510995153088	3.29276678159848e-09	2.75460775284093e-08	-1.73901022280954
RGL1	-1.20669909895016	6.67822562282406	1.73745859056919e-138	3.15183261941588e-136	-1.74089880590058
DIP2C	-1.2076240741862	3.63043583023407	7.78609266285531e-29	1.97576153199982e-27	-1.74223326308655
ABCA12	-1.20835782975228	2.18381161362092	2.28077302500909e-15	2.94778790119496e-14	-1.74329184860296
RBM38	-1.21511199963159	3.80955345227962	6.61936053310429e-38	2.31078615815448e-36	-1.75303605599316
TRIM5	-1.21624309416892	9.27977588414549	2.94884006894479e-164	6.91298845701242e-162	-1.75466788047295
PLAUR	-1.21713640311525	1.0931781520867	2.63512968292568e-09	2.22707188621306e-08	-1.7559566528598
ZNF19	-1.2181930724687	0.802013485715016	4.94055220503974e-09	4.05735028296392e-08	-1.75748110449588
SYN3	-1.21930914927018	0.3795837444013	8.95683393042478e-07	5.80755869588354e-06	-1.75909126296264
PODXL	-1.22157403889966	2.24513448344375	1.11718495505169e-16	1.56467503171669e-15	-1.76235880799924
FAP	-1.22260091032821	1.50249867555096	5.30205715420516e-12	5.5111014267243e-11	-1.76384027031685
ERAP2	-1.22280951482571	3.57244575541132	3.82119513376354e-35	1.21307023850602e-33	-1.76414122299089
TNNT1	-1.22292744678449	3.26428730159324	9.47522648018116e-26	2.14218844369437e-24	-1.76431136284299
NXF3	-1.22352474026577	1.43738187921416	7.69584486106486e-12	7.9102383806345e-11	-1.76517307518638
KREMEN2	-1.22441826088436	1.58873676025761	5.50603284055087e-11	5.32028715436361e-10	-1.76646215295175
GMPR	-1.22664497493733	5.14593349173929	3.03382088182348e-114	4.24122592635103e-112	-1.76967462227346
NCF1B	-1.22901634397147	3.2926289208587	2.0187818018989e-23	4.1824877086792e-22	-1.77309578461913
LINC00607	-1.23184848798761	2.14618853816939	1.31624299413296e-13	1.5217686452654e-12	-1.7771817047463
DIPK2A	-1.23312419653603	6.36692559921884	2.13597820425646e-129	3.46255700813404e-127	-1.77902216314272
ABTB3	-1.23560597753244	0.697819243469097	5.45569673854486e-07	3.62634272200421e-06	-1.78260261627881
HFE	-1.23663612926425	2.64240470590813	2.57685758921289e-19	4.29607833090001e-18	-1.78408881107366
NINL	-1.23722896727607	1.85246679246578	2.70853265303319e-11	2.67050278660108e-10	-1.78494409553336
PLAAT2	-1.24047376142117	3.85856718181931	5.37099429358177e-43	2.17668114482976e-41	-1.7896253439552
ACY3	-1.24221448762036	0.819693807027716	2.09046514994372e-09	1.7795814499912e-08	-1.79213668101031
PLXNB3-AS1	-1.24628208636763	4.06808869996121	2.55831377477933e-42	1.01652112907659e-40	-1.79800498555133
IQSEC2	-1.2473069337236	1.06854662704893	2.24810317961951e-10	2.07301641458651e-09	-1.79948352774946
TRIP6	-1.24781045438286	4.75461042871704	1.64467901931751e-79	1.40009044113744e-77	-1.80020995450756
ST8SIA4	-1.24991602088576	4.67861373448697	1.65624667609265e-79	1.40601040948745e-77	-1.80324764485955
CAPN6	-1.25091668415587	5.51255690508417	7.1144638437964e-130	1.15946738023283e-127	-1.80469129679695
LINC02972	-1.25139148519981	3.08228385911706	9.43871089408886e-27	2.22987715665312e-25	-1.80537628990844
TMEM106A	-1.2529702896008	4.66155747754688	1.46861421400216e-84	1.39867146206031e-82	-1.80765402318828
RIMBP3	-1.26202506883281	0.354518150882721	3.90243889709973e-07	2.63821490301711e-06	-1.82071730828265
MAML2	-1.26230785213457	7.02775607577647	7.44863919107243e-161	1.68151650360832e-158	-1.82112527834974
KCNQ1-AS1	-1.26519878183862	1.52288379905911	6.10207397535197e-13	6.76858191828506e-12	-1.82529600829734
CD80	-1.26734143889855	7.58238370413678	3.30338190351758e-165	7.80417572803113e-163	-1.82838720901202
NCF1C	-1.26796863659295	2.87636705065327	1.06642368647574e-22	2.13677371920017e-21	-1.82929206401539
GSDMA	-1.2686889955481	1.19650058437775	1.0448957514893e-09	9.12965680114333e-09	-1.83033132230765
LINC01378	-1.26978303165471	2.39827974243766	4.85933127631487e-18	7.41948797479819e-17	-1.83190968277321
CD4	-1.2709308608824	3.28132554096601	8.23966476440904e-27	1.9481149989149e-25	-1.83356565030778
A2ML1-AS1	-1.27158205007039	3.52372025772048	2.91689318634619e-34	8.99749359788323e-33	-1.83450511771997
DLGAP1	-1.27406883572679	2.86966179236376	7.01822843560312e-26	1.59498530800478e-24	-1.83809279105421
EMCN	-1.27667513964176	0.549755168034018	9.93407589384272e-08	7.15553998914561e-07	-1.84185289278739
TRIM22	-1.27900302151018	8.87087765684721	3.01027497515626e-173	7.33929121142897e-171	-1.84521131641473
CD40	-1.28041342302873	2.45992648824725	8.66428752417159e-19	1.39636608454074e-17	-1.84724609569121
CD33	-1.28401554518394	4.73566893401282	3.23631214317323e-92	3.46069645176657e-90	-1.8524428594612
THTPA	-1.28546384270455	6.16645885531955	9.19874913154465e-160	2.03145709081851e-157	-1.85453231111192
ACHE	-1.28591580339797	0.896964682182734	4.32427213534125e-09	3.57048273087673e-08	-1.85518435256299
SLC26A4	-1.28636097324106	0.237818205806527	1.07759369772929e-07	7.73190026585657e-07	-1.85582659688798
LPIN1	-1.2929046544858	6.7130972545207	6.26906844000193e-173	1.51631849029761e-170	-1.86526713336893
MIR1260B	-1.29400757381277	2.13520986787936	6.63219351874123e-16	8.89233302583184e-15	-1.86685830961244
TMEM108	-1.29432385054071	1.0320644620074	2.71626460390355e-07	1.8631753335261e-06	-1.86731460047939
CFAP20DC-DT	-1.30174882858895	3.43907485272761	1.47370006973273e-33	4.403184639723e-32	-1.87802657948829
OLFML2B	-1.30268457034704	1.37499025605653	2.41616897433914e-12	2.56479155910692e-11	-1.87937656948225
IFIT3	-1.30283687197954	10.9129483434628	2.0275464071882e-173	4.98318583108608e-171	-1.87959629429218
MAGEA9B	-1.30525825686315	0.414381415783611	2.02473020195727e-07	1.41040589480086e-06	-1.88308961425585
LINC02450	-1.30768460783729	0.0532700285981454	4.3280020978969e-07	2.90849375822505e-06	-1.88659009877369
NT5C3AP1	-1.30962601923454	2.31107320100818	1.85955971095243e-18	2.91972909587771e-17	-1.88939096336883
HOXD12	-1.31040280563698	0.0475530007293985	1.38706105835563e-06	8.79202845558362e-06	-1.89051162925946
WDR86	-1.31277620506628	0.922634649889997	3.65226498628503e-10	3.30286135673658e-09	-1.89393572084615
RRAS2	-1.31443975289766	0.319378271272766	3.847610344431e-07	2.60345854477973e-06	-1.89633571305277
PLD5	-1.31636656193268	0.285704412901882	3.67993676713119e-07	2.49554412361126e-06	-1.89911551089234
NEURL3	-1.31695102857003	0.834422190594685	3.3891251201564e-09	2.83133161079732e-08	-1.8999587180116
RNASE6	-1.31994920939745	3.51153685142415	1.20518242518422e-34	3.77095889013494e-33	-1.904284178623
MIR9-1HG	-1.32030546194348	0.710163333336293	7.52904572062005e-09	6.0686378572234e-08	-1.90479814240446
ABCD1	-1.32032843763719	4.85392071957665	3.24610967430873e-88	3.31974625618232e-86	-1.90483128932385
NOD1	-1.32176871870419	4.78573886717291	5.96658569316102e-105	7.54513135206536e-103	-1.9069091756767
LINC01208	-1.32185272933473	3.01215181407929	4.10610440962306e-25	9.1208190953114e-24	-1.90703037739676
NUTM2D	-1.32336655083317	1.65158985128205	1.43136848125277e-12	1.54579680491352e-11	-1.90921436016535
FCGR1A	-1.32392461066935	-0.222063010901107	1.40322697024331e-06	8.88525766572517e-06	-1.91001947032352
RTN4RL1	-1.32422055759158	1.8713754141068	2.27005602252193e-16	3.13325304992656e-15	-1.91044643148059
KIAA1522	-1.32456882404588	0.599918106977885	1.91330102713744e-08	1.48295427525536e-07	-1.91094887376711
TAFA5	-1.32762438381301	1.91376580459794	1.09102259537961e-09	9.51087088580922e-09	-1.9153571146903
SOCS1	-1.32801180180051	2.93914406534466	3.40240706753609e-16	4.64568807303897e-15	-1.91591604069961
NUTM2B	-1.32851978786646	1.34595046653521	1.08588708310154e-11	1.10128102311489e-10	-1.91664890967779
ECT2L	-1.3308369803642	0.937341364013615	4.22595624363276e-09	3.49593492076417e-08	-1.91999191180308
LINC02384	-1.33200066374957	3.35494560801748	4.61945810383526e-27	1.10591205948534e-25	-1.92167075205231
DZIP1L	-1.33361158370039	2.10467415236599	2.09991662760612e-16	2.90631512910645e-15	-1.92399481827663
VWF	-1.33424540678547	0.192673769630159	9.89041272576981e-08	7.12577348062791e-07	-1.92490923169827
HTR2B	-1.33541590303008	1.02372447335469	1.11847584195957e-10	1.05826357527352e-09	-1.92659790082576
GARIN2	-1.34510514471677	4.95194155131249	1.30580087553045e-114	1.84238830938269e-112	-1.94057652175712
TENM3	-1.34539502882878	3.45616295614282	8.61686407412538e-39	3.08587014715682e-37	-1.94099473612795
GDA	-1.34873480383025	0.628574809760298	2.53887729206817e-08	1.9421391654887e-07	-1.94581301296024
NTN1	-1.34885810061504	0.928913724252011	1.78741825921139e-09	1.52929137753303e-08	-1.94599089262023
LINC01602	-1.35019275043796	2.36188045170239	2.51486584533375e-11	2.48518325234732e-10	-1.94791638530107
TRPV3	-1.35150538784922	0.302291425030595	5.35571951218673e-07	3.56299733362591e-06	-1.94981012078478
SLAMF7	-1.35442925860507	3.23066670010492	1.00195918188358e-29	2.62559828263835e-28	-1.95402837462445
PPP1R26	-1.35753052299486	1.52111135413412	6.73222259296355e-13	7.43643406100606e-12	-1.95850255338009
UGT3A2	-1.36004797756135	2.31208099688076	8.02662558086097e-21	1.45606810239476e-19	-1.96213447259882
LINC01926	-1.36024233436371	1.1609873663125	6.63445663091731e-12	6.84235872364927e-11	-1.96241487019375
ANK1	-1.36276754852728	3.36980650863507	3.57741508407177e-36	1.17357698710626e-34	-1.96605798414472
DDX60L	-1.36688394113319	6.64637143991093	7.84245773368591e-160	1.74457475833439e-157	-1.97199668334362
SF3B4P1	-1.36754394120278	3.57471277280006	1.74161897008379e-39	6.34899279094182e-38	-1.97294886217099
FRMD3	-1.37169146640669	1.89274559485439	9.74875919696837e-17	1.3685084536472e-15	-1.97893247621465
IFIH1	-1.37184306955271	9.14196787433208	3.52981662143872e-203	1.14441161015922e-200	-1.97915119332159
PRLR	-1.37577480599748	0.516463529100282	2.36964892979555e-08	1.81816265821876e-07	-1.98482348999254
KCNJ6	-1.3759425119246	2.14143164886797	2.75417012635011e-18	4.27808811267309e-17	-1.98506543850193
KIAA1217	-1.37812759440296	6.56782735073346	2.41081415842192e-201	7.65333044709025e-199	-1.98821784615739
RN7SL4P	-1.37861053432008	2.51865155513294	3.60182154966321e-10	3.26014593250775e-09	-1.98891458118087
STMN3	-1.38030214771441	3.40665199679491	1.47587246852024e-38	5.25451978395127e-37	-1.99135506343597
MIR4713HG	-1.3828217373082	2.3460371064715	3.66066900239655e-17	5.26735356548807e-16	-1.99499006284799
ZNF541	-1.38688927928855	0.245085422973019	3.1347009922458e-08	2.38177879430773e-07	-2.00085828549166
TIAM1	-1.38793297613495	1.88239832553666	6.66361542493131e-16	8.93053402331603e-15	-2.00236402175615
SERTM2	-1.38853415356848	3.80749061071749	3.1279815831679e-50	1.55257926268119e-48	-2.0032313374582
CDH4	-1.38888847538479	2.96305348423686	2.46626479604515e-17	3.59970718028122e-16	-2.00374251578547
MORC4	-1.38999797306368	1.97616654011027	6.36189199073665e-19	1.03405344165168e-17	-2.00534318258469
HLA-DRB9	-1.39059329077788	1.52648880032413	1.1142333943037e-15	1.4725662152992e-14	-2.00620204449871
SAT1	-1.39077365700184	8.83426664465605	6.00345295722406e-198	1.84809325580162e-195	-2.00646225795557
GABRG3	-1.39755802682822	1.78012588940445	8.29530853323932e-12	8.48378038419793e-11	-2.01625003465964
MILR1	-1.39842813937055	1.29689593384944	1.56690802768633e-10	1.46751963896031e-09	-2.01750534170948
LINC01979	-1.40416865885397	1.8886505572101	1.10364080889092e-16	1.54641642720734e-15	-2.02578716070033
BIN2	-1.40745978467734	2.86464286993339	1.4848296304332e-29	3.85448618544141e-28	-2.03053525160465
MLKL	-1.40845168529732	4.04888785771993	1.85060497339683e-63	1.20253810595399e-61	-2.03196626171015
CYP19A1	-1.40984136980559	2.10100836484228	4.39470465466072e-17	6.29680390481617e-16	-2.03397115265863
LPAR6	-1.41071465601854	2.00560398667204	9.7613067865194e-18	1.46544623461067e-16	-2.03523103834733
ACP3	-1.4141867299611	0.370622934655795	7.45286012530931e-09	6.01040923998218e-08	-2.04024018220585
PCBP3	-1.41448597466173	1.33396453777454	8.01515448253353e-13	8.80886577748619e-12	-2.04067190105147
LINC01978	-1.41711604079967	1.85307711629904	6.2843725272764e-17	8.92878961031588e-16	-2.04446628442589
APOL1	-1.41878219175936	6.42208675507418	3.56309114438548e-216	1.26266006646851e-213	-2.0468700321528
SYT16	-1.41983997860899	0.356422207126521	5.4754945461031e-07	3.63791523407539e-06	-2.04839609599509
PLAAT4	-1.42767952310076	3.8729629053688	1.48646672770169e-53	7.96160984067427e-52	-2.05970616795619
TMEM132B	-1.4324308197436	2.14196925888951	1.60038902094854e-12	1.72040408474172e-11	-2.0665608400606
MUC13	-1.43916678325933	8.17872213493203	2.20486179307219e-209	7.4661520006298e-207	-2.07627878122035
IL13RA1	-1.447571440519	0.732307994499852	7.15113115094712e-10	6.30424856685751e-09	-2.08840413856926
BTN2A3P	-1.45083117916614	1.93214990318723	8.37886324652471e-19	1.35108061534967e-17	-2.09310694735008
FN1	-1.45266422122004	4.72460788899789	1.12578848819184e-119	1.65746521575528e-117	-2.09575146803098
TMPRSS3	-1.45452764213297	1.0903791752044	6.05774275609622e-14	7.18349292742368e-13	-2.09843981614115
SHANK2	-1.45495560424686	1.92462947882405	5.6087496336687e-15	7.1073702218581e-14	-2.09905723496055
DNAH14	-1.45540068784555	1.0530212008449	1.21828820387377e-13	1.41334416830061e-12	-2.09969935486116
ETV4	-1.45792011391301	0.56022950881403	2.90640510057758e-09	2.44638955816528e-08	-2.10333411835458
TSPAN7	-1.45798379351221	-0.0876939546458432	4.07797618579919e-07	2.74835033698399e-06	-2.10342598859654
LINC00603	-1.46601301834032	0.349709714060438	8.96397675552948e-10	7.86147210364076e-09	-2.11500971143823
VAX2	-1.46757488458941	-0.0616938160951065	2.84062812398448e-08	2.16806868786755e-07	-2.11726300813033
CTAGE6	-1.46872124353445	0.312336576897563	2.20848363913946e-08	1.70006939596903e-07	-2.11891685449543
LIF-AS2	-1.47535723477709	-0.480634359184152	6.28619207453551e-07	4.14940415125718e-06	-2.12849056615256
BOLL	-1.4788870270708	-0.16529571087513	6.65296796942178e-08	4.89985142184868e-07	-2.13358297999007
PLEKHA5	-1.48331002752462	0.00248028683853632	3.30517440453989e-07	2.24890589758334e-06	-2.13996402081064
STK32A-AS1	-1.48982296902916	2.23639107564558	2.11144635054409e-23	4.36556573807202e-22	-2.14936020922084
LINC02197	-1.48993642288215	-0.154416362734006	5.59412031970113e-08	4.15212885687315e-07	-2.14952388853191
ADAM12	-1.4899997609253	2.07329995606839	8.16650941598185e-18	1.23270203547035e-16	-2.14961526601268
MEG3	-1.49156321427586	0.0540372338604717	1.07842071164774e-07	7.73498461006743e-07	-2.15187085240818
CD68	-1.49541125739233	4.8745313199346	1.0588698382974e-140	1.96769007267997e-138	-2.15742240512944
RABGEF1P3	-1.49745581928504	1.52546920225282	1.18746439462071e-15	1.56459856854564e-14	-2.16037208443284
CCL3L3	-1.5004955837507	4.24204741132042	8.69346107249583e-83	8.07749755016411e-81	-2.16475753755293
SLCO2B1	-1.50266391600056	6.33122357012599	7.81136924469401e-241	3.55312371792977e-238	-2.1678857797368
LRCOL1	-1.50554490535566	-0.48902796247191	1.33919463330958e-06	8.50808748066347e-06	-2.17204216879226
GPR84-AS1	-1.50809796633797	1.5006040898598	4.81084337129988e-16	6.50755714974413e-15	-2.17572545721053
TRABD2B	-1.5095281859857	0.457086469082656	7.02051335711614e-11	6.71554190431487e-10	-2.17778882800369
MAB21L1	-1.51038469692451	1.05766844191686	9.47300677699331e-12	9.66195965648086e-11	-2.17902451208757
LINC00290	-1.51087113184497	0.402608552282433	9.78482080981682e-09	7.79002609717809e-08	-2.17972628933503
CD109	-1.51109390762105	3.13093515694118	1.1207301597111e-27	2.74120163301409e-26	-2.18004768684241
GFOD1	-1.51302004748808	0.224507195811471	8.11574379344254e-07	5.28607411517322e-06	-2.18282651927663
NEUROG2	-1.51330010607152	0.654501245445352	1.11694168822697e-11	1.13089418240549e-10	-2.18323055840613
GREB1L	-1.51382016031527	4.98715696244758	7.41752349370455e-159	1.6032372056322e-156	-2.18398083808458
TBC1D4	-1.51598246311708	7.53105678488716	1.40723653581116e-238	6.21549864715664e-236	-2.18710038161365
FCGBP	-1.51657332879932	4.30068089362935	1.18084796429934e-64	7.78950704761616e-63	-2.18795282060325
TNS1	-1.51695762262513	5.57013054072286	1.7033288170655e-173	4.2203779698283e-171	-2.18850723939998
MIR493HG	-1.51875903149781	0.0819483057837844	9.2453424662892e-08	6.69266168652327e-07	-2.19110612304721
CD274	-1.51995569021555	2.22403906789243	2.77022709192912e-25	6.19408957106617e-24	-2.19283253664493
ESPN	-1.52162765382316	3.06043210041868	7.65340083360819e-30	2.0229405360368e-28	-2.19524467025019
TMEM252-DT	-1.52328064307523	-0.317006693586155	2.40825824603502e-07	1.6616273105312e-06	-2.19762942964678
ABCA1	-1.52393981529871	5.1240333826432	1.6164374289378e-149	3.24095704502029e-147	-2.1985804141447
IGSF3	-1.53045055745585	1.04255836250581	1.777625657521e-10	1.65773927596726e-09	-2.2079734295673
CASZ1	-1.53291261991402	1.37191439557033	1.45351805262005e-14	1.79559854769553e-13	-2.21152543486606
FGR	-1.53362983710391	-0.0211804581752809	9.88078254854162e-07	6.36407309259338e-06	-2.21256016054916
FILNC1	-1.53537883668383	-0.133081136195929	4.72597925203515e-08	3.53012116875057e-07	-2.21508343356963
LINC00276	-1.53807041944398	3.4156126900979	4.64946968059048e-49	2.24204490483664e-47	-2.21896656666984
PTPN6	-1.53839486632084	3.24004582974738	3.65461373054835e-42	1.444591544127e-40	-2.21943464457012
CCDC87	-1.54138157574644	0.804809793926811	3.20140191952878e-12	3.37949168339311e-11	-2.223743555447
CHMP1B2P	-1.54196169495803	0.144645954565033	3.19136564763893e-09	2.67712797901029e-08	-2.2245804905567
TDRD1	-1.54947647109345	-0.027655373651184	5.43356343768394e-09	4.44307162132696e-08	-2.23542202082066
LINC01623	-1.55542877599053	-0.584461439948014	2.97384593237473e-07	2.03345139410034e-06	-2.24400938157753
THEMIS2	-1.55883496900374	5.52235069211575	4.11114747313474e-226	1.58596620748423e-223	-2.248923479346
DLC1	-1.56626098025377	1.37553861744578	3.56547739670202e-17	5.13280534444453e-16	-2.25963694895
CXCL8	-1.56754266836187	1.34415011009073	2.43269746218542e-17	3.55752820813641e-16	-2.26148603402753
EPB41L3	-1.5675554465437	0.518024130678313	5.7716567627755e-12	5.98289154769885e-11	-2.26150446904708
DCX	-1.56763850697361	5.12874277193368	2.03721760778775e-179	5.35226239783961e-177	-2.26162429991741
PLSCR1	-1.56857204696452	7.55500316333249	3.3030509011442e-256	1.70616575022493e-253	-2.26297111343277
LIPA	-1.57107086672994	12.1966924891672	6.41543304408913e-260	3.43011820090632e-257	-2.26657614831642
PDGFRL	-1.57255713754509	3.56285128710044	5.60073770883588e-50	2.76641948807913e-48	-2.26872038385084
ARHGAP25	-1.58065731084657	3.16668922724423	3.88796433265312e-42	1.53483939121679e-40	-2.28040646370324
TBC1D8B	-1.58091104387743	1.56758259284597	2.60411018331936e-19	4.33913952689124e-18	-2.28077252308857
EBI3	-1.58688772311704	2.71504236167501	2.87894303307278e-30	7.74392479046125e-29	-2.28939504858853
ACKR4P1	-1.58749894395342	0.205978624139844	7.86155349500021e-10	6.91453692102818e-09	-2.29027685385806
RUFY3	-1.58895681582474	1.49045461774036	3.4564874294152e-17	4.98768517513531e-16	-2.29238011837707
CYP2J2	-1.59077614538634	2.27306531595342	2.75795131048926e-25	6.17116917316231e-24	-2.29500485611333
PCDHA1	-1.59080525338707	0.984057242715551	2.30530421265391e-07	1.59420129759112e-06	-2.29504685008163
CARD16	-1.59307885383659	4.30581913355228	2.60891606351851e-95	2.9447898500663e-93	-2.29832696217512
SIMALR	-1.60027869727064	0.798958524608193	8.42941803027437e-13	9.24415055381942e-12	-2.3087141405926
MANSC4	-1.60453531402483	1.6381584895252	8.08846451887896e-16	1.07784890545411e-14	-2.31485514047484
BAHCC1	-1.6069936908684	3.01928380905876	4.1721036048186e-29	1.06847923916346e-27	-2.3184018285557
FZD2	-1.61483024161927	-0.604813873864539	6.46570494655529e-07	4.25959411913573e-06	-2.32970758146165
TNNT3	-1.61483450378844	-0.17771239959807	4.80580929557179e-07	3.21329188441961e-06	-2.32971373047197
IFIT1	-1.61556029418819	10.7657173125495	4.38694372796536e-276	2.72849993986678e-273	-2.33076082468241
GPR141	-1.61580388521102	-0.219006446059264	2.96854003734369e-08	2.26060035427502e-07	-2.33111225224305
F13A1	-1.61754172346735	2.26921351185767	2.6071282053941e-26	6.04679141458072e-25	-2.33361942287733
HOATZ	-1.61853223335363	-0.193305579971986	5.47674030823629e-09	4.47597580138936e-08	-2.33504842657822
GTF2IP7	-1.61874193229293	1.12749259069091	6.00138551039411e-15	7.58599024532439e-14	-2.33535095819802
SPATA13	-1.61883407740592	6.1471594032474	9.53379817566998e-272	5.58753910003305e-269	-2.33548389549558
LFNG	-1.6197466068797	0.884881154215565	3.09197785045041e-15	3.95596628758718e-14	-2.33680039724206
SPRR2E	-1.62102312603053	-0.777925139790693	1.39895935282355e-06	8.8619175299627e-06	-2.33864202509057
ANO2	-1.62229774399971	2.95411319649638	2.60935611804963e-36	8.6156811542449e-35	-2.34048091011373
FAM169A	-1.62250735273701	1.49773156577869	2.17922924131138e-18	3.4156584015079e-17	-2.34078331159957
ANKRD30BP3	-1.62847255876904	1.61449343791692	3.39794928981452e-21	6.27992131936854e-20	-2.34938928475986
DDO	-1.63117587249363	2.28132136003744	7.55735070847569e-29	1.92091593153883e-27	-2.35328934206428
IFI6	-1.63217682360829	11.8141289392125	8.12752254079591e-294	6.69444262035936e-291	-2.35473340927359
KCNH7	-1.63351258943523	0.365977408559972	8.34538258761288e-11	7.96535796242061e-10	-2.35666051200789
CFAP46	-1.63360322763894	1.82507573541336	8.43607866761116e-23	1.69813694500738e-21	-2.3567912752949
SLC5A1	-1.63367485621939	1.58837168114889	3.39447634487612e-19	5.61618138362892e-18	-2.35689461349271
CACNA1A	-1.63412839375937	2.65622058042219	9.68841334748139e-30	2.54527009486801e-28	-2.35754892985249
SLC9A9-AS2	-1.63440387005179	2.49656553557048	9.37023839294508e-32	2.64169644091947e-30	-2.35794635813345
GRIK3	-1.63576217276912	0.338715999881505	2.89981440345514e-10	2.64753576272315e-09	-2.35990597472776
GBP3	-1.63645156762556	5.32992724278968	1.4314890837322e-223	5.38593349578055e-221	-2.36090056126837
WTAPP1	-1.63828192798249	-0.478292621360394	1.26814544100579e-07	9.01937000235532e-07	-2.36354121307834
H1-0	-1.63887808599107	4.31941948066362	1.28824757030904e-113	1.7764992286307e-111	-2.36440128728091
GPRC6A	-1.63956752244869	-0.403363024752831	9.89713108872439e-07	6.37280724825617e-06	-2.36539593383932
KIF1A	-1.64009287308103	0.504405658238456	3.74795263087782e-12	3.937352787957e-11	-2.36615385459134
RNF19B	-1.64530361781608	6.51686111342763	1.58522651548283e-238	6.90162332655067e-236	-2.37367137017992
LRRC4B	-1.64868642516731	-0.123565789346866	6.08560681975997e-09	4.95763040467802e-08	-2.37855172956983
SLC9A9	-1.64938513584626	7.21637971828606	1.84218251687744e-261	1.0025420425778e-258	-2.37955975600137
RTP4	-1.64956030250911	6.40085765725649	1.98519632718691e-272	1.18629104445781e-269	-2.3798124680772
LINC01090	-1.65332268052573	6.6229238024493	2.2575309089974e-153	4.68030693759217e-151	-2.38524043218373
LINC01752	-1.65565061102687	1.33221770800291	1.18240079956094e-18	1.8896091645212e-17	-2.38859892597325
CASP1	-1.65644872886698	5.21334751333088	2.17906819364655e-188	6.03720747905203e-186	-2.38975036662323
KCNH3	-1.66004431559708	4.23145513037613	1.93675553401453e-102	2.33298662666509e-100	-2.39493770176782
EBF4	-1.6605849516865	-0.372883673210931	1.28266499485311e-06	8.15915224027206e-06	-2.39571767477295
RSPH6A	-1.66483096128334	0.917627691368755	5.63853903300769e-16	7.60354493672312e-15	-2.40184337176188
LINC00364	-1.66610115257417	8.55680886568504	2.52780323457113e-292	1.97531618914845e-289	-2.40367587043814
RALYL	-1.67138157555646	3.42710270802976	4.15436334187937e-57	2.39788593195295e-55	-2.41129391048848
ALMS1P1	-1.67316754538698	1.98802926810802	8.70218646037761e-25	1.91485801131024e-23	-2.41387052030615
RNF180	-1.67563274218722	1.09578973915845	4.31368033285477e-17	6.18361814788721e-16	-2.41742704750468
LINC00519	-1.67604006841156	0.355833621284211	4.72114589554838e-10	4.22559889317863e-09	-2.41801469502856
CACHD1	-1.67708956988104	1.04535712698972	4.48125526924742e-16	6.07250936352087e-15	-2.41952880559398
HPGD	-1.67712782084982	-0.550167905503754	4.15269195476959e-07	2.79684950306206e-06	-2.41958399007695
SPON1	-1.67737382769768	2.16137993404269	1.40760483010964e-28	3.54237529334611e-27	-2.41993890293639
MTUS2	-1.67755309565555	6.35292660535693	6.52314439966788e-279	4.14165309842247e-276	-2.42019753193019
CCDC148	-1.6816455261234	3.20665848335208	4.01437231742889e-49	1.93885912434173e-47	-2.42610166107134
H2BN1	-1.68360316171127	-0.383305851035572	8.93160888344048e-09	7.13311615125084e-08	-2.42892593222583
CMTM4	-1.68686289135175	4.27199458668533	3.81114132896261e-79	3.19967887442051e-77	-2.43362872801279
LINC02574	-1.68859870821136	9.23259025550668	2.71132509641276e-301	2.36086696109358e-298	-2.43613298238804
SLAMF6	-1.68897104869021	0.136180480229972	3.57781227461946e-11	3.50152237897568e-10	-2.4366701561504
C3	-1.69069459464667	5.47773614417759	2.94578105602398e-250	1.42500989624423e-247	-2.43915670735453
LINC03021	-1.70009703892777	0.942498359051983	2.36824820093321e-16	3.2658249851421e-15	-2.45272156709111
LINC01206	-1.70200673356638	-0.28153415712875	4.18452297637453e-08	3.14166907028779e-07	-2.45547667407584
MAPK4	-1.70737427121881	-0.00155201889662331	3.78101861211606e-09	3.14407430348838e-08	-2.46322039402879
ZNF629	-1.71167565990756	1.62224558031447	4.26482932537229e-23	8.65345795739321e-22	-2.46942598615898
CSAG1	-1.71464314610716	3.45475797275193	4.40058738384595e-53	2.33645123885173e-51	-2.47370716378305
SLIT3	-1.71844489521827	3.76567897474355	1.2473587816348e-75	1.00038174287111e-73	-2.47919192837236
NFILZ	-1.72434594938986	-0.33712109738017	8.38689518756716e-09	6.72452032981575e-08	-2.48770534996172
CARMIL2	-1.73165511387764	3.94168245917152	5.32284684482652e-69	3.79016543090965e-67	-2.49825024532128
PPM1J	-1.73199835489864	-0.838897608655539	6.22949534786257e-07	4.11465323410186e-06	-2.49874543744011
LINC01890	-1.73516376085282	1.23818254302589	2.77730767476799e-19	4.62015440481601e-18	-2.5033121529126
PXDNL	-1.73646304058546	2.54265015512292	3.03262009509609e-37	1.03380458633276e-35	-2.50518661733961
FOXO6	-1.73663984994251	0.75414293891867	7.81787803486875e-14	9.1920390042693e-13	-2.50544169932222
FGD2	-1.73680378610653	2.58969702545872	1.54184999237265e-38	5.48301287836044e-37	-2.50567820921306
IFIT6P	-1.74004504791052	0.739490155304219	2.40432565843058e-15	3.1022112094128e-14	-2.51035436154391
C19orf73	-1.74045147594732	4.97617582297916	4.61797949441134e-210	1.58132070867056e-207	-2.51094071325708
CDH22	-1.74356241516556	1.34341894558282	9.48758727394413e-19	1.52421565503807e-17	-2.51542884983973
FEM1AP4	-1.74649431623451	0.749807139795759	2.0927542189111e-15	2.71283613677306e-14	-2.51965868897229
SKIDA1	-1.74690460076193	1.89737016122618	1.85104976475824e-27	4.49144845786402e-26	-2.52025060442535
LINC01787	-1.7541307410204	-1.0511308116972	1.24971291089672e-06	7.95950902246362e-06	-2.53067572114101
ABI3BP	-1.75730119269688	3.01342791850696	1.90225108541112e-41	7.36632834548782e-40	-2.53524971605205
DNMBP-AS1	-1.76026592843596	-0.842406108948714	2.1642059931958e-07	1.50173820238241e-06	-2.53952692560036
PCDHA3	-1.76114419665308	0.878486376749309	4.67460612111714e-10	4.18763363160394e-09	-2.54079399880177
SPRY4-AS1	-1.76244072797745	2.44052601912034	3.61283137080359e-34	1.10435956726791e-32	-2.54266449811381
PCDHA10	-1.76314239823531	0.698663727975227	2.05705504571354e-08	1.58912064824248e-07	-2.54367679431516
CARD17P	-1.76322873072644	2.51604192081441	4.5503577896847e-37	1.54085226664923e-35	-2.54380134577198
DSCAML1	-1.76370417081728	1.52167725700511	4.70885808625676e-23	9.54169940403997e-22	-2.54448726083327
LINC02188	-1.76374536030109	2.1486763304045	2.16158801746287e-28	5.39088023078546e-27	-2.5445466846973
SIGLEC1	-1.76480706797746	-0.561505303506809	1.33499751007369e-08	1.05184550457616e-07	-2.54607840509687
HRGP2	-1.76527625807894	-1.04674133082763	7.2638490868166e-07	4.75764162410967e-06	-2.54675530332951
PCDHA2	-1.7681285147899	0.894688892254211	3.41990718769265e-10	3.10101432466889e-09	-2.55087023994176
PLEKHO1	-1.77309886521203	1.42156769912723	2.84947268660213e-22	5.56670061518503e-21	-2.55804093984725
LINC01982	-1.77708686165897	1.9847668167654	4.49506556683562e-27	1.07697813062014e-25	-2.56379440254432
SOBP	-1.77750466061387	1.3778559103849	9.95975049409611e-22	1.88881988835142e-20	-2.56439715902465
IFIT1B	-1.77990459513096	3.04489358035978	3.04200933070684e-47	1.40042713538704e-45	-2.56785953265092
METRNL	-1.78012361204278	0.306731677971214	6.10318385334274e-13	6.76858191828506e-12	-2.56817550726347
AFF3	-1.78079089358091	2.45776901465849	3.06163512463277e-16	4.1897796164485e-15	-2.5691381910294
PCDHA4	-1.78202949095122	0.847103084707218	2.56768811705574e-09	2.17188073981101e-08	-2.5709251093132
SYNDIG1	-1.78273748780606	1.37975325299139	3.12815826734191e-20	5.49790953607335e-19	-2.57194653286465
IGSF3P2	-1.78715618568879	5.09862522444181	1.15351099643397e-183	3.16706316462357e-181	-2.57832136638726
PKD1L1	-1.79114591835895	1.61601537801809	1.06853633733303e-20	1.9280469755217e-19	-2.58407733392497
HCK	-1.79215030789549	5.38543744116697	1.54345342828531e-257	8.11004942765914e-255	-2.58552636172845
ACTA2	-1.79380797275708	0.545331005772206	1.47288092640094e-14	1.81878116341147e-13	-2.58791786660373
CACNA1I	-1.79890307281977	2.79046402326452	6.93521915026985e-44	2.91527915618792e-42	-2.595268542197
PCDHA9	-1.80010125006028	0.733800577125547	7.60532074753798e-09	6.12849696197693e-08	-2.59699714655999
BANK1	-1.80286206191107	0.320445121174887	1.18354595884682e-13	1.37460924702041e-12	-2.60098015612596
PCDHA5	-1.80627883885078	0.82096274367409	1.68526438728178e-09	1.44472904266666e-08	-2.60590952327269
FEM1AP1	-1.8087585499492	0.790458863698589	1.15475252881985e-16	1.6165474537581e-15	-2.60948699017722
RIMBP2	-1.80945067200804	5.43688784274139	5.56191270569026e-209	1.84244403933279e-206	-2.6104855112392
TDO2	-1.80972033526408	1.3109287192291	1.91979808458734e-19	3.22356839812032e-18	-2.6108745530814
PCDHA6	-1.81028468545986	0.791701932191205	1.78694803221302e-09	1.52929137753303e-08	-2.61168873831017
AMOTL1	-1.81407296602116	0.873728190808738	3.81903159996163e-15	4.87798855995099e-14	-2.61715407188946
PLA2G4D	-1.81635011578471	-0.0373375524149222	3.96807430106588e-11	3.87475272025901e-10	-2.6204393045607
CCDC148-AS1	-1.81966289195246	2.96027318832697	1.04270645531905e-48	4.97300812712105e-47	-2.62521863030948
KYNU	-1.82340757395276	2.11594732635086	4.01380609930641e-31	1.10601044016693e-29	-2.63062106446103
PCDHA7	-1.82536644968094	0.77948159632218	2.48112777440966e-09	2.10158004593966e-08	-2.63344712475979
PCDHA8	-1.82566970711668	0.75858979952683	2.56012844790253e-09	2.16608757851965e-08	-2.63388463275844
ZEB2P1	-1.82657534327722	-0.736972166911325	4.97644974754875e-08	3.70721785642375e-07	-2.63519118955611
RPH3AL-AS1	-1.83104842147904	1.48845836381625	3.22255963051022e-23	6.58690323939835e-22	-2.64164447729538
RGS13	-1.83240873524078	0.177671702334802	1.56623172676944e-12	1.68427939678989e-11	-2.6436069952135
PCDHA11	-1.83325319492733	0.658841996320557	5.255082468569e-09	4.30289879935811e-08	-2.64482529301551
TCN2	-1.83759512243681	5.47827729530358	1.9899394644065e-279	1.29032755568622e-276	-2.65108937030133
FBXO6	-1.837843668531	1.91642306062236	1.83942727588474e-27	4.46680363823611e-26	-2.65144794651885
TRHDE	-1.84060056940116	2.84601244212504	3.44845719734169e-43	1.41447081488809e-41	-2.65542531373245
POLR2CP1	-1.84298890778057	-0.186658564665737	1.27712850122058e-07	9.07478857617125e-07	-2.65887095766839
TNFSF10	-1.84331412493108	7.67220700394857	5.03946958758071e-322	5.11940940907783e-319	-2.65934014683864
OASL	-1.8436601225725	6.44525140720195	0	0	-2.65983931592008
COX6A1P1	-1.84712101496687	1.11397997297649	1.78714966387896e-20	3.17951974059401e-19	-2.66483232821449
RASGEF1B	-1.84824792452676	6.69829896435957	8.01767135994987e-288	5.95967200892273e-285	-2.66645811504807
EMX2OS	-1.85597369213847	-0.240719553999222	8.37740270824046e-10	7.35762896070133e-09	-2.67760404166855
PCDHA12	-1.85815426130321	0.62644124536788	3.91590382935872e-09	3.25180068402006e-08	-2.68074993798884
ASIC1	-1.8586259609192	0.520386948024774	5.38578406254977e-16	7.27235955207207e-15	-2.68143045668561
ZEB2-AS1	-1.8610983986812	0.373715995057227	2.95204021843307e-11	2.90120534333977e-10	-2.68499743038376
LINC01720	-1.86482890780975	1.34430483041208	5.35788019009447e-22	1.03020035756037e-20	-2.69037941740351
EGFL7	-1.86749142063864	2.63106603631226	4.47429042304223e-40	1.65886222545785e-38	-2.69422061145804
THEM7P	-1.86852526049059	0.414401686693587	3.59884084259543e-15	4.60059872143197e-14	-2.69571212708553
MS4A6E	-1.87136953236518	4.85819676216653	1.95736025752168e-192	5.62759539700288e-190	-2.69981554401395
SDC1	-1.87249929042168	0.93197546354091	8.24789080397503e-18	1.24436990169279e-16	-2.70144544035946
IDH2	-1.87551156718131	4.31847506090199	1.40726783998527e-146	2.73171303766822e-144	-2.70579123710236
SPANXA2-OT1	-1.8756510948734	3.55967535124765	3.0558828638924e-51	1.55218476933308e-49	-2.7059925330118
TNFRSF10D	-1.87634112807849	-0.382530940481593	3.09705314639576e-10	2.81748631909126e-09	-2.70698804049484
SLC25A21	-1.87669666715586	3.40282931602201	9.734076586448e-69	6.91505170276432e-67	-2.7075009749586
NCKAP5-AS1	-1.87695089636333	-0.422612254935509	6.18296713444831e-10	5.47608562596474e-09	-2.70786775017547
PAX5	-1.88211878466616	6.04804479141191	8.81699853320343e-249	4.13395149689089e-246	-2.71532343700183
TGM2	-1.88317335977311	1.30430011928051	1.14462967115096e-21	2.1640033410668e-20	-2.71684486727888
LINC01356	-1.88553599986757	2.24611821204332	1.34589150243758e-29	3.50875871927182e-28	-2.72025343642655
GLI2	-1.8856161686701	3.44329901078031	1.48838424560527e-50	7.48514822921882e-49	-2.7203690955604
FAM182B	-1.88915982607967	0.380202295081789	3.15365510308207e-14	3.80185098581998e-13	-2.7254815125318
TNFAIP8L3	-1.89888798764313	-0.705615634258011	2.51821033024543e-07	1.734741817915e-06	-2.73951628297636
XKR5	-1.89895663757459	-1.21370078204333	5.00003522546886e-07	3.33437797661683e-06	-2.73961532389204
IL22RA1	-1.89973958029163	2.03656355973304	2.87838483284678e-30	7.74392479046125e-29	-2.74074487146722
SLC43A2	-1.90109521683335	0.842099899855834	2.73434176631305e-11	2.69420626156342e-10	-2.7427006415832
SPIB	-1.90129604855916	4.46438828934075	2.81277958203875e-157	6.03677961564879e-155	-2.74299038051808
LINC01485	-1.90924347069614	2.3784402110436	2.38523655719296e-21	4.45146780875767e-20	-2.75445608702295
LINC02594	-1.91102066778254	0.370713763412083	1.14737734270806e-11	1.16016827791542e-10	-2.75702004044618
PRKCA	-1.91108068522604	4.80345670845087	1.73415181250277e-137	3.09064389694939e-135	-2.75710662731429
PATL1-DT	-1.91114843709087	-1.29386748520298	9.83615022535873e-07	6.33755844118462e-06	-2.75720437259369
TPH2	-1.91692442560007	2.46009696508355	2.14035929653399e-34	6.62229339301217e-33	-2.76553736257215
WNT7B	-1.91800385491606	-0.313823224143344	1.43501199063485e-10	1.34688713971628e-09	-2.76709464989331
MS4A7	-1.91826143241493	4.8399866788286	3.09264133610252e-194	9.24032719206474e-192	-2.76746625567357
MS4A14	-1.91931347735407	4.88404241639555	2.97414905931206e-201	9.34434708573136e-199	-2.76898403569006
LINC01619	-1.9205970040282	3.27029486027526	5.0810892174652e-57	2.92172216965036e-55	-2.77083577325768
TMEM179	-1.92106704019671	1.22092209623413	2.32197922819211e-22	4.56251701859335e-21	-2.77151389210703
COL27A1	-1.92224219880067	6.28970678226537	0	0	-2.77320928759722
PIK3AP1	-1.92364170259158	5.64766199399441	2.82676300111561e-262	1.56633507676362e-259	-2.77522834477607
KITLG	-1.92759237381501	2.16250565800884	3.10959969768482e-36	1.02231025228309e-34	-2.7809279585583
CPA4	-1.92980025339192	3.71369735659551	1.08634975898605e-75	8.75862308329599e-74	-2.78411325547478
OXCT2	-1.9298364065699	5.2151807314353	3.64378095287704e-271	2.09524279848831e-268	-2.78416541348538
PAUPAR	-1.93390773428452	0.710985078053857	6.16800288061114e-16	8.29550113810702e-15	-2.79003909778909
S100A7A	-1.93604969284672	0.305350163087741	8.82790509932288e-15	1.10533786280593e-13	-2.79312929078457
ZIM2	-1.93687593240418	0.959665630651297	3.78135814065557e-20	6.61162769332296e-19	-2.7943213024967
ROS1	-1.93910652562202	2.36696334574801	2.32539848648513e-39	8.44682291705851e-38	-2.79753936827032
PLPP2	-1.94210586335325	0.758260435335202	3.05445659113646e-18	4.7252598513439e-17	-2.80186649794111
ARHGAP32	-1.94422938395374	1.1324523048987	3.44699733118748e-20	6.04086777833638e-19	-2.80493009058066
KCNJ2	-1.95219910774635	-0.355392889698207	4.80436093078891e-09	3.95189483742842e-08	-2.81642797157352
SYNPO2	-1.9615255793721	2.61844281069959	5.19525947965025e-43	2.10826535155554e-41	-2.82988322593698
TFF2	-1.96274042484976	-1.20767973736225	1.15730156478538e-07	8.26380564395483e-07	-2.83163587748304
UCHL1-DT	-1.96333129365954	1.40547022224665	1.76234433212155e-19	2.97064191735268e-18	-2.83248832098474
SATB1	-1.96371847074064	0.937430063398929	5.45691379698091e-21	9.98828257518259e-20	-2.83304689943958
OXCT2P1	-1.96708899617086	5.20445857346046	3.35771533224597e-253	1.67753659779554e-250	-2.83790953976295
LINC01568	-1.98287086209413	1.83958301524394	4.63802272839949e-30	1.23556276810055e-28	-2.86067795946643
SLC18A1	-1.98407017117217	4.35580025253346	4.0831894213841e-135	6.99097083180347e-133	-2.8624081967258
FAM169A-AS1	-1.98411927388694	1.1649574588581	5.33240606078817e-21	9.77212309732895e-20	-2.8624790369689
CYTH4	-1.98574570855879	1.3241299033287	4.15374104684431e-18	6.37730035988046e-17	-2.8648254862043
SLC8A2	-1.9888441024241	4.75915097256369	4.90553116854223e-194	1.45146570769411e-191	-2.86929552366852
PEG3	-1.99024582320698	0.90729306905063	1.0871435991847e-20	1.9604608478552e-19	-2.87131777929068
IFNB1	-1.9908653695564	-0.487597630378006	1.78182964623442e-10	1.66115143158887e-09	-2.87221159573659
RIT2	-2.00086277182187	-0.156294148691405	7.46274878048781e-13	8.2136053389002e-12	-2.88663479840676
LINC00373	-2.01101036878345	-0.0345144579011732	2.33980244129092e-13	2.66571286731896e-12	-2.90127468622017
STK32A	-2.01219015454938	1.33324331389249	2.51095739636459e-19	4.18850233232662e-18	-2.90297675729398
LINC02660	-2.01287976131625	0.904919294322416	1.09257100274284e-20	1.96908302067361e-19	-2.90397164955671
SAA2-SAA4	-2.01323583114234	-0.0442995492786858	4.43978916322774e-10	3.9819604043122e-09	-2.90448534972903
TMEM92	-2.01550854677811	-0.811017301621052	3.80778022780873e-09	3.16546399952806e-08	-2.9077641853061
HOXC-AS2	-2.01584664685131	-1.01208047832186	9.3718349247508e-08	6.77253888260861e-07	-2.90825196060503
RECK	-2.02128063647294	-0.884761671598349	1.20088303453633e-08	9.49860144316879e-08	-2.9160915504844
RENBP	-2.02544973755277	0.989985827434327	9.17700008877901e-22	1.74471774613618e-20	-2.92210629193724
GBP1	-2.02547942564629	7.03162047853866	0	0	-2.92214912280252
CNTNAP4	-2.03138608899862	0.678333334425176	6.5301192924003e-19	1.06026593263288e-17	-2.93067063672913
PTBP1P	-2.03394431949879	1.04112894736125	3.46894212943117e-23	7.06681018292409e-22	-2.93436138318518
AFAP1L2	-2.03628416405461	1.74682798845135	5.80542312592362e-33	1.70449012702937e-31	-2.93773706532231
GULP1	-2.03670395992571	6.39504690351581	3.25024798820533e-155	6.8313488061066e-153	-2.93834270274374
PROK2	-2.03773754864898	-1.10256023730477	1.20265674081742e-07	8.57360627676066e-07	-2.93983385606911
PIWIL4-AS1	-2.03802686690909	-0.0535922596807418	9.67843034166491e-14	1.13184897579655e-12	-2.94025125408821
PLEK	-2.04102021384893	4.75076303145526	1.08508226382997e-200	3.37438439515126e-198	-2.94456974087398
CCDC146	-2.04111048693025	6.35548266741307	0	0	-2.94469997740073
GPR132	-2.04366446748613	-1.45707418572407	4.02840447494613e-07	2.71915071491602e-06	-2.94838459248322
RGS1	-2.04713707838773	2.41053480069489	7.34451857862441e-41	2.80490661907465e-39	-2.9533945110099
TMEM150C	-2.04900369827369	0.31482254335235	9.92438804119235e-15	1.23653168415118e-13	-2.95608747426259
CAPN14	-2.04920571912771	1.03213208028998	2.79938479283781e-23	5.75668359963057e-22	-2.95637892874685
SLC17A1	-2.05546059946267	0.376792863719417	7.66648664344546e-17	1.08218548840039e-15	-2.96540281358744
DDC	-2.05570643511372	-0.584540671763991	2.85049254011053e-09	2.40242286096262e-08	-2.9657574794621
LINC01795	-2.05753232761315	4.94372481449939	3.17548131707253e-156	6.72055337632657e-154	-2.96839168551622
LRRC26	-2.06190383733544	-0.316961515157745	1.80545495331054e-08	1.4025757113712e-07	-2.97469844091376
SFRP1	-2.06359448090709	-0.340370054147009	1.80174102798755e-10	1.67868723842704e-09	-2.9771375240105
GBP2	-2.06856695932662	3.28478593649639	1.88297645539583e-77	1.55096190417955e-75	-2.98431129396728
RSPO1	-2.06952118054812	5.51239642010279	2.45254186595595e-320	2.4110858057447e-317	-2.98568794419144
GRIN2A	-2.07177088008088	3.21916444283645	3.87952663908616e-73	2.97066466966809e-71	-2.98893357455085
TEX29	-2.07356466253975	5.41006733308533	0	0	-2.99152145560869
SERPINE1	-2.07391038326225	2.17170484477093	4.91346345152762e-30	1.30779661265289e-28	-2.99202022518057
LINC02005	-2.0740297724531	-0.369082469830452	1.01486669561999e-10	9.62922709082032e-10	-2.99219246737416
RNF43	-2.07527482779978	4.0301626356843	5.49640051717274e-128	8.67918664048478e-126	-2.99398870254844
PKD1L2	-2.07536669651522	-0.0134747458447611	7.82695288717312e-12	8.03145509055515e-11	-2.99412124108862
TAS1R1	-2.07622041135285	5.23801908184823	3.2679986420032e-159	7.11396618669211e-157	-2.9953528912512
TRIM31-AS1	-2.08524592706772	-0.554293981252416	2.54892304728994e-09	2.15720574254952e-08	-3.00837395801451
ZNRF2P1	-2.08679526960076	-0.317987105064534	6.0249358275304e-12	6.23272044398563e-11	-3.01060918680357
LHX6	-2.09464470953977	-0.290813614790811	6.96352577365609e-13	7.6780177814017e-12	-3.02193353487733
LAPTM5	-2.09929436565685	3.64078262193415	6.89185939863733e-95	7.7219230526791e-93	-3.02864157069928
FGL2	-2.10065596212733	6.26490504550063	6.46056048602681e-318	6.15287629287978e-315	-3.03060593917493
CCDC80	-2.10716336346595	5.18359031226246	0	0	-3.03999413481524
GPR37	-2.10788071092187	-1.51266412183778	2.58000002297295e-07	1.77409929377535e-06	-3.04102904843249
RAB38	-2.11174059399749	0.591737904453349	9.02953702120124e-10	7.91669074390475e-09	-3.04659768260409
ERICH3	-2.11263807448236	-0.0272043514886587	2.53864158477784e-13	2.88254996042062e-12	-3.04789247324891
MIR4280HG	-2.12010484337026	0.376011907257015	8.15961387020472e-18	1.23227151788087e-16	-3.05866474369495
MYO7A	-2.12255573015804	0.399924665887072	1.74844810496774e-16	2.42648927354267e-15	-3.06220062590945
SLC16A12	-2.12536903766332	1.46111024427753	6.94910656115505e-09	5.62798223645393e-08	-3.06625937069582
CROCCP5	-2.12777915139292	-1.09882206317192	9.3720735049572e-08	6.77253888260861e-07	-3.06973642982149
RILP	-2.13455139449712	0.0150457844594351	4.01196775331542e-15	5.12013104062147e-14	-3.07950671136362
NRIP3-DT	-2.14008466449108	-1.51069389867684	1.74400167659422e-07	1.22016058530499e-06	-3.0874895325438
PTX3	-2.14148420544737	0.292851081211043	2.16953547214034e-16	2.99994387699405e-15	-3.08950864334096
TMEM150B	-2.15774904668919	-0.906071869017371	8.36618000414683e-09	6.70967636332576e-08	-3.11297384914138
PITX1	-2.16170060022357	4.15072847316474	2.22693266351744e-139	4.0639520870274e-137	-3.11867473582923
TRPM3	-2.18137483643449	0.964929987039845	2.15553297983078e-21	4.03513655364391e-20	-3.14705865884402
SEL1L2	-2.18570432841888	0.152383027410601	1.52227938591925e-16	2.11840121302626e-15	-3.15330479545946
CARD6	-2.19048700321054	1.97535942752461	1.11170298372979e-36	3.71087186551467e-35	-3.16020473666357
NXPE4	-2.19258482790804	-0.921945070955189	4.04536939652777e-09	3.3547395300294e-08	-3.16323125795131
TMIGD3	-2.19384822278532	1.17638751358797	7.17138881783144e-23	1.44547120113909e-21	-3.16505395147545
SPHKAP	-2.19530717826239	-1.1784193882871	1.45854698324112e-08	1.14386716060876e-07	-3.16715877930709
ADGRE1	-2.20114300294868	4.16687999517444	3.89692238088527e-137	6.86489054796875e-135	-3.1755780946415
LINC01643	-2.20551875362427	-1.04343170509919	8.04491108005476e-09	6.46563053997228e-08	-3.18189096844135
ARHGEF11	-2.20995660817046	2.43495720957177	1.40219130280102e-52	7.35510880278209e-51	-3.18829343918731
TNFSF13B	-2.21326242513257	5.63437289158754	0	0	-3.19306272492463
LINC03017	-2.21642747363326	-0.178787658570085	2.29224027874083e-14	2.79098340930506e-13	-3.19762892470076
ADGRG4	-2.21821695645666	-0.183298262919233	1.03324945297126e-14	1.28475358338441e-13	-3.20021060269584
FAM182A	-2.219995472558	0.0499659561833032	1.45019357333339e-15	1.89601455773953e-14	-3.20277645905538
PLEKHG7	-2.23124113943744	1.28230169164642	3.06461410455584e-23	6.27669216736853e-22	-3.21900052689384
MYHAS	-2.23255240543224	0.908783033359801	1.19097375172355e-21	2.24882999117266e-20	-3.22089228384182
CD300C	-2.25320310778489	-1.03255035785879	8.57499411669698e-10	7.52682951326202e-09	-3.25068494971686
PRODH	-2.25693655364529	2.84923913563925	2.23416725807384e-66	1.51983217314862e-64	-3.25607117354509
DLGAP1-AS5	-2.26353504217445	-0.975157921983991	1.30857431622697e-09	1.13190071815451e-08	-3.26559078022347
MGLL	-2.26963414395467	3.86643117446442	5.77593106511885e-84	5.46668556337149e-82	-3.27438992411567
MNDA	-2.27217028990983	-0.49833739598651	1.2548646051227e-12	1.36193923453417e-11	-3.27804880930815
LINC01260	-2.27506987414384	2.55105480985427	3.27391548697265e-54	1.79130787039459e-52	-3.28223202510319
ASIC5	-2.29443556746243	-0.473101601219598	3.07785959193965e-13	3.47668083483887e-12	-3.3101708148173
KLK1	-2.29963409118757	-1.26422771420055	4.8882417977846e-09	4.01730564992891e-08	-3.3176706992155
SAA2	-2.30177586654404	-0.256720011913333	1.13133974956932e-10	1.06977071696787e-09	-3.32076062790098
TMEM132A	-2.30497389525888	-1.67831356502458	1.17616646315196e-06	7.50992020343997e-06	-3.32537440806851
DMRT2	-2.31320573182439	-1.59415958634513	5.34819180173289e-08	3.97928450560575e-07	-3.33725043785897
EXOC3L1	-2.31729490123143	0.656141915696124	4.16310372333274e-18	6.38845665016559e-17	-3.34314986228386
KILH	-2.32608098127527	1.70718481778543	5.44442841199123e-34	1.6526334689626e-32	-3.35582549639196
GIPC3	-2.32836471569385	-0.997293051452386	1.65682559807383e-10	1.54792817065905e-09	-3.35912022871235
RBMY2HP	-2.32892684408332	-0.909501151760545	4.22202906315963e-10	3.79559167341749e-09	-3.3599312085522
CTNND1	-2.33725608997708	3.25552574778467	4.85419998393944e-90	5.01479995628944e-88	-3.37194777029747
CEACAM1	-2.33746372498409	4.06955925738742	5.73285354467456e-160	1.28466503402575e-157	-3.37224732429238
C4orf54	-2.34420229730491	-0.883364735229861	6.45859971068265e-08	4.76130345386464e-07	-3.3819690291623
LINC02700	-2.35184689081669	-1.60280631452554	8.01449164857068e-08	5.85730569500815e-07	-3.39299784631136
ITGA5	-2.35229339341626	-0.440464656554988	3.24230210004794e-13	3.65295374495604e-12	-3.39364201339751
FAS	-2.35417956318627	2.83922624758543	1.10447225693953e-73	8.47856335075296e-72	-3.39636318117097
HSD3B1	-2.35685157778047	-0.518845004193741	7.33989676679546e-14	8.65006550134797e-13	-3.40021808337521
LINC02337	-2.35731727660319	2.90030569446433	1.03053676266994e-72	7.83207939629152e-71	-3.4008899447573
THCAT155	-2.35861045368595	-0.219433759690451	1.32003196680121e-15	1.73178192941169e-14	-3.40275560492159
FCRL2	-2.36528012839708	0.290935866248682	3.80769063739365e-19	6.28279262941033e-18	-3.41237791155167
EMX2	-2.36994436857781	-0.847485335322307	2.66595539739769e-11	2.63022520851706e-10	-3.41910698772993
CYBB	-2.37240775952931	3.06396356839768	2.81928014874081e-72	2.12149090896358e-70	-3.42266090963943
ARHGAP20	-2.37904260404791	-0.134211146327451	2.20372307713904e-16	3.04583512466618e-15	-3.43223296692348
RNF216-IT1	-2.38123673425701	-1.04651465922387	5.00018731721178e-10	4.46616965648729e-09	-3.43539842769522
GBP6	-2.38946891761759	-1.72572878608815	2.31845021659413e-07	1.60292851181767e-06	-3.44727495780522
S100A4	-2.39633246800328	0.198055948252233	1.14579641029802e-15	1.51296756500185e-14	-3.45717696790955
LINC02868	-2.39665649286608	-1.34623867723545	1.44524215745871e-09	1.24491803252436e-08	-3.45764443697223
CYP4F11	-2.40063745429499	2.2014081761673	2.62633672007685e-49	1.27655881787978e-47	-3.46338775028369
TLR3	-2.40274262371838	3.86315422625376	2.83636275294903e-128	4.50213496139973e-126	-3.46642486777104
NCAN	-2.40750046365618	1.59243837153063	2.95243564522051e-30	7.92761486552779e-29	-3.47328897985465
DHRS2	-2.41081610272079	1.09211874061351	1.04948500581256e-30	2.85827569590202e-29	-3.47807243589054
CCL1	-2.41675012765605	-0.90362728135124	2.90696025316862e-10	2.6532650696486e-09	-3.48663342423715
LAG3	-2.41939909731581	1.55705215847406	1.69251904316909e-24	3.68437216854437e-23	-3.49045507962876
HTR4	-2.43972072483009	2.78472293822683	2.73949716016813e-75	2.17986724421107e-73	-3.5197729908664
C3AR1	-2.44302101243344	4.74919325618055	3.93457616461164e-286	2.72523052710692e-283	-3.52453429942525
CYSLTR1	-2.4504362975751	-0.572869169284775	6.52596434889761e-13	7.21906676940122e-12	-3.5352322945259
CCL4	-2.45536698479603	3.62055155922144	5.29364695889648e-124	8.02632759797657e-122	-3.54234577252772
APOBEC3A	-2.45967933295481	5.31791411155016	0	0	-3.54856717583098
RIGI	-2.48006676950085	8.3067784418723	0	0	-3.57798002943239
CDH13	-2.48750178836102	4.25887247801939	1.80015882183406e-219	6.6098361752066e-217	-3.58870649427088
ABCC6P1	-2.48864860564917	-0.838195568424821	1.54686287951743e-12	1.66462546314171e-11	-3.59036100188529
KCNIP1	-2.49714865899164	0.510927943620677	3.85086589710747e-25	8.56634956790126e-24	-3.60262398668977
DBN1	-2.50507337949908	1.36313707181795	5.32247788370487e-33	1.56571270254623e-31	-3.61405694166628
ECM1	-2.51037216032901	2.65526286575103	1.81460791196665e-68	1.27718223383592e-66	-3.62170146649238
KCNMA1-AS1	-2.51320614788054	-1.7404266808895	1.11392552737269e-07	7.98212893774044e-07	-3.62579004627891
SCN10A	-2.52120189613518	-0.726181984573843	3.10090015232824e-13	3.50011233490205e-12	-3.63732547263407
GACAT3	-2.52274959652489	2.28059438999734	7.84180112099836e-55	4.36107173291143e-53	-3.63955833231109
MYH1	-2.53030553604111	0.692824268327232	5.65315082786132e-26	1.29149493725563e-24	-3.65045924878039
PCED1CP	-2.540571735511	-0.458598480769244	9.81783779377861e-16	1.30203840123236e-14	-3.66527024384439
SAMSN1-AS1	-2.55046182996086	-2.01995597076551	2.0319929528549e-07	1.41450473346747e-06	-3.67953863406113
CD5L	-2.55328145906039	3.01031398132678	1.95409973988294e-85	1.89659693225071e-83	-3.68360649898016
OR52K3P	-2.58347385615632	-0.617664757311918	3.47848059638668e-12	3.65930875579843e-11	-3.72716492054301
HEG1	-2.59755592967567	2.99713322345766	1.22074902818604e-92	1.31927472989354e-90	-3.7474810581748
SAMD4A	-2.60457335643686	2.32623244523168	1.3206772268882e-62	8.3851998263843e-61	-3.75760506496298
PRR15	-2.60928686896505	-1.4972162959786	2.15165877084969e-09	1.82912001953738e-08	-3.76440522611256
DDIT4L-AS1	-2.62585684043252	-0.530456257737373	4.98355533241749e-12	5.19066412545302e-11	-3.78831064177635
PCDH17	-2.65143843444739	-1.45581044586899	1.30964843340183e-08	1.03267388502857e-07	-3.82521708059965
DAB2	-2.65383475953436	4.81503798110306	0	0	-3.82867424691898
LILRB3	-2.66740359885435	0.273316500849338	2.20063743605421e-20	3.9014907795921e-19	-3.84824994411655
FAM162B	-2.67078455748964	-1.06482855913826	1.533595706716e-11	1.53793559584984e-10	-3.85312763637313
APOBR	-2.67090941012075	-0.812454768278425	3.93399660293203e-13	4.41755639170806e-12	-3.85330776064487
CMKLR1	-2.69161054640969	-0.0528964192614376	4.63500846534096e-17	6.62243403608679e-16	-3.8831731873097
NFATC1	-2.69249169987134	3.92901461518316	2.21140270344351e-111	2.99532039067308e-109	-3.88444442303908
TRAPPC3L	-2.69587975122238	2.5779804809504	1.40986259849035e-53	7.5646078435901e-52	-3.8893323479215
CALHM5	-2.71156184938128	2.06051978006999	8.11369881408355e-50	3.98185322154606e-48	-3.91195683316607
MMP13	-2.71546095397715	-0.046667142215391	2.08403057791283e-19	3.49263400037408e-18	-3.91758205203045
TFEC	-2.72500563569571	4.34658048799028	2.21262533088767e-194	6.67643263209235e-192	-3.93135211701268
HOXB-AS1	-2.73148633872965	-1.82435597817069	1.43770844079644e-08	1.12868630710233e-07	-3.94070179514121
SLC15A3	-2.73205972968577	2.66566031941702	6.01439890315797e-82	5.39102414625418e-80	-3.94152902343011
GPR50	-2.76566625529735	-1.74371794598214	6.1002453006938e-09	4.96822757306105e-08	-3.99001299127144
ZG16B	-2.78039526085772	3.3950551385115	1.90289218857564e-76	1.5547598482314e-74	-4.01126245455061
CEDORA	-2.7818108282563	0.175377710050467	2.35388769692229e-23	4.86023587069132e-22	-4.01330468661658
LILRA6	-2.78745423670012	-0.121466171857381	3.42657907101232e-18	5.27682788116077e-17	-4.02144640399219
IL1RN	-2.78917758812421	2.37901739794953	3.75964905306477e-71	2.74769938947727e-69	-4.02393267454543
GPR65	-2.80177085474448	-1.38286029660056	1.12671079278346e-08	8.93743834483828e-08	-4.0421009178471
SAA1	-2.82875436276015	-1.21049553684576	1.19582171917038e-11	1.20755012304296e-10	-4.08102989104709
APOL3	-2.8535872502548	3.65594115146967	2.3752470528395e-133	3.99933862885838e-131	-4.11685617468658
NUPR1	-2.85442334369326	-1.60297503218409	2.71035119016793e-09	2.28747335562331e-08	-4.11806240254395
MS4A4A	-2.86393907130398	2.84426935248341	4.70798217924831e-63	3.02701402731586e-61	-4.1317906955784
NAT8	-2.87107650946794	-0.364602365605924	7.50477661060506e-19	1.21205920500689e-17	-4.1420878422222
VWA2	-2.87638092880049	2.09893264921962	4.2711200679848e-11	4.15867907961357e-10	-4.14974050168806
FCRL1	-2.88185823830192	2.47752257258308	1.88183492930975e-40	7.08034584020297e-39	-4.15764258894319
SPTA1	-2.88510831571132	0.444952121967141	2.74918428529691e-24	5.93792631316148e-23	-4.16233145950424
PEX5L-AS2	-2.91469767056634	-1.04414906298908	1.14315853208291e-13	1.32871469960942e-12	-4.20501987501667
SLC31A1P1	-2.92241797822134	-2.08996031155027	1.53768185078756e-08	1.20283347239738e-07	-4.21615792458468
FAM20C	-2.93080018985267	-1.28039928833653	2.71354436312914e-12	2.87245495000777e-11	-4.22825089973688
SIRLNT	-2.93505757459307	1.66397774296872	5.20053969703689e-53	2.75159110775861e-51	-4.23439300758901
CCL7	-2.95083648948528	-0.829044240084166	8.28804637782604e-16	1.10347969161479e-14	-4.25715716985461
NAPSB	-2.95420104850224	1.38294354417807	1.14342652113444e-39	4.18834935794391e-38	-4.26201120246316
CFH	-2.96783420144545	-0.450905437580687	4.42172939427576e-19	7.26842637648047e-18	-4.28167968460601
EGFLAM	-2.97179355752981	-0.279019635658018	4.80644787325989e-20	8.36557997632601e-19	-4.28739182799403
CDC42EP5	-3.00157817375596	-1.51343043350427	2.14540996960894e-11	2.12906265821563e-10	-4.33036194611827
MSR1	-3.01362606779784	5.73201343286809	0	0	-4.34774338310565
FCGR2B	-3.01663325881295	-0.605714635389522	2.99075267011974e-18	4.63141150277283e-17	-4.35208184267015
STAP1	-3.03324954706513	0.0610564536208026	2.04917053096931e-23	4.23968235586019e-22	-4.37605407932956
GBP1P1	-3.03743146327979	0.952351639846348	1.05223918508076e-41	4.11656500699889e-40	-4.38208730911385
LAMA4	-3.0545799430176	-0.677008962112191	6.77866163719892e-18	1.02881719151033e-16	-4.40682733579038
TBX5-AS1	-3.05880986919829	-2.50395965954276	1.36485686220273e-06	8.66209448823205e-06	-4.41292982931459
MIR1539	-3.08676451651167	-2.5775616362677	2.05562038602218e-07	1.42997230961908e-06	-4.45325986036341
S100A5	-3.09664954618993	-2.37003762344788	7.40053900678928e-07	4.84196708396114e-06	-4.46752094365928
GPR84	-3.09682533664806	-0.348869350869607	4.90259327237854e-19	8.03287271876389e-18	-4.46777455568145
NRIR	-3.1006325289937	-2.01623631552907	4.04094425959771e-09	3.35198196122754e-08	-4.47326717319821
NEXN	-3.1269216247452	3.94548043209561	4.11837822756493e-179	1.06365843104465e-176	-4.51119432126836
GIMAP4	-3.1286397634577	2.75070101384409	1.28673122005775e-102	1.56232751643346e-100	-4.51367307146845
XGY2	-3.13524206748646	-0.650265652931774	6.33722012689553e-19	1.0305929593771e-17	-4.52319818274917
ARHGEF7-AS2	-3.13634952254709	-2.16876568800971	3.41522007334867e-09	2.85156840973628e-08	-4.52479590267316
IL4	-3.13870500203354	2.3494394833356	7.21711413234647e-85	6.93844701253599e-83	-4.52819414124718
TM4SF18-AS1	-3.14449466216303	-2.1553394143813	5.80723853956894e-09	4.73592190880126e-08	-4.53654685520443
KIR2DL4	-3.15236579094734	-1.07846853774748	1.63877900845223e-12	1.76043105610117e-11	-4.54790249366774
ETV7	-3.16361414121979	2.69494589757552	4.18560525222392e-105	5.31502106944901e-103	-4.56413043282399
CDH13-AS2	-3.16736016847049	2.2072183924678	2.78164074295956e-57	1.61165937799307e-55	-4.56953480776161
FCGR2C	-3.18620234846642	0.491815931590666	1.55807134644736e-34	4.85023313118792e-33	-4.59671832740128
MT2A	-3.21793686569096	2.98854904914157	2.49754354550089e-128	3.98508571165891e-126	-4.64250155802612
TRIM31	-3.21892134609132	1.31149228157515	1.00584888288405e-42	4.04943864660164e-41	-4.64392186301757
HES7	-3.22619573128377	-1.46285160817267	6.7770104953332e-12	6.97993145845808e-11	-4.65441658246024
LGALS3BP	-3.25669426715875	3.95251815716768	2.87430684044386e-234	1.19996404478585e-231	-4.69841666892144
IFIT2	-3.30818887021163	9.58271798958232	0	0	-4.77270767737838
LILRA5	-3.31270725668526	-0.0993697478227547	1.13789746867308e-17	1.69743334582872e-16	-4.77922633113671
CD69	-3.3209998579713	3.28974192147549	9.29242011469218e-144	1.73739751788564e-141	-4.79119002588814
GBP5	-3.32807270027709	2.15076621339585	9.8213400029821e-71	7.09277625428632e-69	-4.8013939804077
ETV7-AS1	-3.33086668616152	0.193555272378013	1.18411704593985e-31	3.32294208950855e-30	-4.80542484998748
AIF1	-3.34784658691439	-0.251135685245124	4.91321413815845e-24	1.04930002855303e-22	-4.82992166859843
CD34	-3.35171636054677	-2.63826609010213	2.16048939373141e-07	1.50052586060525e-06	-4.83550457182723
ACVRL1	-3.35275628536812	-0.297782512585512	1.2735469683301e-20	2.28041230357392e-19	-4.83700486620989
CCL4L2	-3.35908375980766	3.30182738759662	1.30105941621073e-165	3.09774115378423e-163	-4.84613348220516
PTGIR	-3.36315986244067	0.600377320196849	2.35914666493378e-40	8.85435391139432e-39	-4.85201405525996
CCDC92B	-3.38000145621641	-0.617732508891308	1.48305718554039e-20	2.64313747289642e-19	-4.87631133908089
PEX5L-AS1	-3.4058401290912	0.747764537353479	2.15357721421021e-42	8.61317837011423e-41	-4.9135886643005
FCGR2A	-3.41935700688228	1.51141181993904	1.31064868233338e-61	8.18510845139181e-60	-4.933089396858
IGKV1OR2-108	-3.4619371366258	-2.30798459269579	4.8471333419766e-08	3.61530190235142e-07	-4.99451953887938
IGFL2	-3.4650376972795	0.220425105100056	8.3556154530564e-32	2.36439866803479e-30	-4.99899270235845
HSPA6	-3.46958366506577	-1.37015049542197	5.96227738180338e-15	7.54594541062458e-14	-5.00555114753974
TMEM171	-3.48952401768219	-2.85301292469283	1.46512353250276e-06	9.25511320809512e-06	-5.03431899537303
LRFN2	-3.49655416469648	0.164156702380198	9.00441164015307e-33	2.63104936860312e-31	-5.04446135360726
DDIT4L	-3.49733790779327	-1.68085215696177	5.57090673230882e-13	6.20083833359546e-12	-5.04559205588634
LINC02360	-3.56664789478871	-2.03813043725697	2.42763427628911e-07	1.67423811278993e-06	-5.14558523040873
PRAMEF8	-3.57652138499071	-2.57832612025059	7.95378208441612e-08	5.81572607496799e-07	-5.15982966575942
ESPNP	-3.58449805956829	1.1064650061142	2.05865035082148e-56	1.17269959049786e-54	-5.17133757461529
MS4A4E	-3.63038272053267	1.41729250260136	1.51154705633958e-59	9.23164490761627e-58	-5.23753514744146
SERPING1	-3.64436729867802	1.4742151017619	4.05007851427638e-37	1.37450103341967e-35	-5.25771062898069
RSAD2	-3.65514663639166	6.2179722616011	0	0	-5.27326192604422
TRAT1	-3.66576456768278	-2.33870635672377	1.73069297088083e-08	1.34793250653116e-07	-5.28858036286243
DHRS3	-3.68858958221303	-1.07495976508273	7.03486745244383e-18	1.06557962465546e-16	-5.32150989813344
CCL2	-3.75167713341158	4.62580373778203	0	0	-5.4125259953894
TMEM229B	-3.76340793777028	3.34297299894092	4.17597007882379e-181	1.12625543471003e-178	-5.42944996866334
CMPK2	-3.83145748495978	-1.57732182992667	2.46510862950036e-15	3.17794630256569e-14	-5.52762471292838
ADORA3	-3.87573283555339	0.676920708958541	2.02871351492429e-48	9.61540794414192e-47	-5.5915005416634
GFPT2	-3.91879523184882	-0.741801512784073	1.86011807524953e-22	3.67156466718295e-21	-5.65362644724761
HSPA7	-3.999546451722	-2.161030780666	2.84937849243661e-09	2.40214824164586e-08	-5.77012583170438
GBP4	-4.15923279454687	4.20461131658611	0	0	-6.00050452659552
CH25H	-4.35999914078005	-2.97322771319226	1.1243224277818e-07	8.0528437859173e-07	-6.29014913868352
SUGCT-AS1	-4.43786889860104	-0.926185832247512	3.94888383311661e-24	8.46911919057437e-23	-6.40249145212709
PRAMEF7	-4.55903758967467	-1.90732626244497	6.60776064828419e-14	7.81747335081944e-13	-6.57730092185003
BATF2	-4.56278136116849	3.49376230948621	4.84426247880619e-271	2.73395820933514e-268	-6.58270204241837
GRB10	-4.58608355698583	3.56241185182159	1.51050322257254e-246	6.97486306229104e-244	-6.61632000476588
KBTBD13	-4.88904594064706	-1.0249257006204	1.65587220615586e-19	2.79580949334105e-18	-7.05340233324984
PRAMEF12	-5.15917735744535	-1.3401903222354	2.20237672876271e-19	3.68384375333547e-18	-7.44311958865304
VSX1	-5.17624586810922	1.12532457254917	6.15540165760697e-83	5.73675904945657e-81	-7.46774424434316
SMIM44	-5.25404099055778	-2.64605013504413	1.16642608323719e-09	1.01334097242693e-08	-7.57997888170505
EVX2	-5.29981379449573	-1.50101424015214	1.13803360467499e-20	2.0485949282974e-19	-7.64601507895391
CXCL11	-5.36753603818167	3.52983015839207	5.14418943098823e-255	2.61290528497995e-252	-7.74371762407749
CBLIF	-5.41090265784208	-0.583923426657831	3.24533787918326e-34	9.96021321309054e-33	-7.80628243120167
KIR3DX1	-5.47495233190394	-0.39756334372063	2.60924475796284e-07	1.79218713643623e-06	-7.89868657834127
ART3	-5.56401138225676	6.51014830103488	0	0	-8.02717162863157
LINC01508	-5.56429529019575	0.911204894338482	8.52518528277354e-08	6.19932108513019e-07	-8.02758122120722
LINC01780	-5.69058338290977	-1.0918655691535	2.97755618241376e-25	6.64791225020087e-24	-8.20977642628906
CXCL10	-5.72685617708799	6.29331508317119	0	0	-8.26210700656917
IYD	-5.73029021091743	-1.14361183842147	5.6291208647002e-07	3.73347306795654e-06	-8.26706127014516
SFTPD	-5.75885572281112	1.56039578007991	3.16794241042291e-08	2.40523699302562e-07	-8.30827259249463
LINC00529	-5.76959661024993	1.77087987316764	5.91376949252592e-108	7.73510897228412e-106	-8.32376841753735
CCL8	-6.06230229962525	1.82695371158526	5.61555754457884e-131	9.25079630965322e-129	-8.74605346403911
OFD1P6Y	-6.55409262739739	0.163223623166933	1.23853748885179e-57	7.25878240581674e-56	-9.45555693107313
RN7SL190P	-7.53539219586097	-3.38027978843537	3.21318851255201e-07	2.19022887739958e-06	-10.871272952122
ECEL1P1	-7.57334966297925	-3.42961782039967	6.96250931873902e-08	5.1191660795631e-07	-10.9260340016983
ELOA2	-9.19894498975006	-2.1514950267678	3.83173179479614e-08	2.88834672713844e-07	-13.2712723181228
ARHGAP22-IT1	-12.2779942974642	1.01374230443327	9.34072773521747e-14	1.09319515537054e-12	-17.7134014850145
