# Supplementary material for: 1q amplification and PHF19 expressing high-risk cells are associated with relapsed/refractory multiple myeloma
Source: Nat Commun. 2024 May 16;15:4144. doi: 10.1038/s41467-024-48327-9 (PMC11099140; doi:10.1038/s41467-024-48327-9)
Supplement: Supplementary file 9 — Supplementary Data 6 [file 41467_2024_48327_MOESM9_ESM.csv]

	logFC	logCPM	PValue	FDR	log2FC
MAGEA4	7.48518655545491	-3.52082819133338	1.5484091304237e-09	4.69078694421399e-08	10.7988415236835
EIF4A1P9	7.3935163913299	-3.55052659881733	4.1939548205791e-09	1.19676935498098e-07	10.6665894325029
PBX1	7.11145483271541	8.7501819366242	0	0	10.2596606206644
LINC01513	7.05675687636094	-3.87155612723011	1.05445582255816e-07	2.46627748643765e-06	10.180748150285
MKRN8P	6.90475270758457	-3.98424232629938	3.37807031157796e-07	7.21536366363255e-06	9.96145248979691
P4HA3-AS1	5.54280803506848	-2.325314253483	1.31828679723987e-13	5.90825124010032e-12	7.9965816647928
DEPDC7	3.97215033944943	-2.60994922739417	1.4176721350887e-09	4.31618141747884e-08	5.73060159638911
STSP1	3.68852862664681	-2.07703754925399	2.49748891120589e-10	8.39858576516125e-09	5.32142195784034
TROAP	3.27904589513634	-0.176203612472329	6.21385460976253e-34	7.03990457572948e-32	4.73066325176051
UBE2C	3.25092543745665	-0.116094468791888	1.81117971176421e-37	2.34883033598834e-35	4.6900940069185
TOP2A	3.1733853868274	1.93235464678304	1.36927073384499e-122	4.79653964191492e-120	4.5782273604054
RRM2	3.13480289631808	2.55899158983937	5.90619974521977e-157	2.72723247629269e-154	4.52256459268245
KIF18B	3.09799213039787	-0.425506342440011	3.95756346610871e-29	3.84110522908054e-27	4.46945788323804
PBK	3.00422098739371	-0.601733808355227	5.23236916845814e-22	3.82402116973454e-20	4.33417472024744
CKAP2L	2.95187080809861	-0.397115757831561	7.39745944690406e-22	5.36773747866305e-20	4.25864937618877
CEP55	2.93700981500081	-0.310910958381936	5.39970471912876e-14	2.46718742159172e-12	4.23720949514388
MKI67	2.93383865252542	2.85156274996625	1.79044789063338e-217	1.06991548852829e-214	4.23263447476678
NT5DC4	2.90302883990476	-1.51535723520793	3.36904032707709e-09	9.68630877433977e-08	4.18818531088824
FAM87B	2.83785968783034	1.21935809600884	3.54205264775423e-11	1.29278558674201e-09	4.09416609837153
CCNB2	2.77804992891843	0.130306310214157	2.25911928815361e-35	2.68941091506912e-33	4.00787885579256
ASPM	2.76211660365807	1.21483455122664	4.34332624464459e-51	7.52086424044252e-49	3.98489192645456
HJURP	2.56448278683831	-0.945995290258463	3.95316419258258e-17	2.23518797649623e-15	3.69976659901674
NEK2	2.42101129238795	-0.0566333615737984	8.45433390758656e-20	5.60118000364365e-18	3.49278098546428
MCM10	2.33337062097568	0.369264900087315	6.43282607094017e-33	7.1031451934048e-31	3.36634222343762
CDC20	2.29093365647189	-0.165303498567302	3.98953918147196e-23	3.1255834471604e-21	3.30511862519761
GTSE1	2.28839790257347	-0.0263199083344221	2.14473342390244e-25	1.83603639963064e-23	3.30146030562344
ANLN	2.28634905610453	-0.755125700372804	2.05654145918844e-16	1.09956416684608e-14	3.29850444498317
BIRC5	2.25336901971013	0.0670031176757084	3.19762011849008e-23	2.53118625275594e-21	3.25092431002863
LINC02232	2.25327536256137	-0.0897175355880497	9.39200067908065e-15	4.56508154219557e-13	3.25078919132457
KIF14	2.20778875809143	0.127622851545013	3.41175107831469e-23	2.68673193443717e-21	3.18516589262891
PRR11-AS1	2.11586886914269	-1.59410854131515	5.94035667136821e-09	1.66855585176606e-07	3.0525535246835
SKA3	2.10459642219464	-1.3486973637549	1.08162782302792e-09	3.36021300046879e-08	3.03629082137286
LINC02306	2.06354477643381	0.194772130811906	2.24402899823154e-07	4.96291928520351e-06	2.97706581561338
MND1	1.99460559129565	-1.68637226155647	8.55435813866787e-08	2.0288141527941e-06	2.87760759509163
NDC80	1.96328599304755	-0.0590175186815314	2.07893501035852e-19	1.3423225291459e-17	2.83242296601647
CSRP3-AS1	1.94686395013942	-1.07966610477663	5.18325203911207e-08	1.27906711857473e-06	2.80873096615164
CDCA2	1.92562826667952	-0.272136998243496	1.86165925504972e-16	1.00417570720168e-14	2.77809435093415
PCLAF	1.90193299952396	1.38683454842932	1.32411329276816e-37	1.73938261682769e-35	2.74390930651628
DLGAP5	1.89916888776989	-1.04348233973993	2.23124020510822e-08	5.79703976904331e-07	2.73992153619623
EXO1	1.82857197080767	0.548441324166129	2.69732265082313e-25	2.30262199177831e-23	2.63807171419279
KIF20A	1.81314477389891	-0.287477594771222	5.2493253255845e-13	2.24059437846657e-11	2.61581497371769
CIT	1.789364828116	-0.630774737326254	3.82273210618176e-10	1.25540499642236e-08	2.58150776386408
ZWINT	1.740825789497	1.58299537187498	6.28224241516806e-37	7.97740082686091e-35	2.51148073355893
BUB1B	1.70053479720972	1.01967371753784	4.15703839854456e-23	3.24015095227734e-21	2.45335311879358
CDC45	1.67907736268583	1.47877401191554	8.09999850129335e-32	8.63131308830126e-30	2.42239658441576
ACP7	1.65585572171909	-0.621089930271946	2.05827190573677e-08	5.40375267005546e-07	2.38889483815175
LINC00470	1.63656434184824	-0.677637865422693	1.94544578523309e-09	5.80699370722464e-08	2.36106326008017
SHCBP1	1.59127646033344	1.92627176183084	6.44141003654757e-38	8.53514835973147e-36	2.2957266580064
STMN1	1.56976319339354	4.1161522921899	2.34869528953252e-163	1.13617202609196e-160	2.26468957447889
SGO1	1.54760273623515	-0.628170516553067	2.17846305222347e-08	5.68414725852417e-07	2.23271879283264
PRR11	1.51713390048921	0.713100421769269	3.52482773786561e-10	1.16149599029655e-08	2.18876155460031
SPX	1.50519009159744	-0.219148604521294	1.08208814913017e-11	4.10681425067135e-10	2.17153028074283
MIR3917	1.47264651360911	0.653873736745117	1.11181590603012e-15	5.65671144443639e-14	2.12457982216629
FAM111B	1.46719102927978	4.50793763446764	6.53411989472185e-197	3.62061523475533e-194	2.11670922197871
CDC6	1.45919255132287	2.70667403248148	9.02151568733903e-59	1.75120835724423e-56	2.10516985749563
PLK1	1.45122577591686	0.781896323711553	1.02911187298361e-16	5.65102944883755e-15	2.0936762301255
KIF23	1.43819688789112	0.148336759508065	1.354096929104e-11	5.1136874859199e-10	2.07487951798246
TRIP13	1.41933475207319	0.841838982485096	6.49261713588083e-13	2.74436892972405e-11	2.04766720817736
CDCA5	1.40490290707201	0.819865206887501	7.31326027862946e-18	4.29439152700407e-16	2.02684645696328
ASF1B	1.39536429283431	2.32623866185156	1.61193660450609e-31	1.69397861927337e-29	2.01308514550559
UHRF1	1.39256635169508	2.40930975195691	1.41397990333563e-46	2.28002389069082e-44	2.00904856969933
CDCA7	1.3706415246418	1.256936834837	1.1328470899771e-24	9.356273147464e-23	1.97741773043722
TPX2	1.33776814805507	1.82149770564716	7.63015904119612e-32	8.15918340138572e-30	1.92999147305827
PLK4	1.33718334866758	0.624163881643015	1.86194272840757e-13	8.24775677194027e-12	1.92914778588202
DTL	1.33395486887699	3.86595576814583	5.28568709615774e-115	1.73211397787638e-112	1.92449007409852
CENPF	1.33101071977349	2.28773239744538	1.16196695440987e-42	1.75307450012848e-40	1.92024256478726
IQGAP3	1.28895829008688	0.851367941174255	1.14756121650559e-16	6.27882865964531e-15	1.85957373302106
DEPDC1B	1.27252405978075	0.220351856445221	1.1920268635973e-08	3.23204721485689e-07	1.83586415045758
MELK	1.26839564242207	1.83353903996827	2.35604760047374e-26	2.09950019508882e-24	1.82990810320749
CCNB1	1.26255122752666	1.62133624181933	1.09600161915657e-21	7.89639369867985e-20	1.82147639482098
TTK	1.25420510512719	-0.54623860147376	2.98674140823692e-07	6.443008626851e-06	1.80943548542462
DEPDC1	1.23362162077981	1.33904718383295	3.35173781236551e-17	1.90930021625516e-15	1.77973979463244
SULT1E1	1.22459234890335	0.736985983943666	6.18425419262695e-11	2.19919872549007e-09	1.76671330887343
ORC1	1.20859022645447	0.984880273790911	5.71072407931828e-16	2.94983096680176e-14	1.74362712617273
CENPM	1.1872850219749	1.29992918506188	8.41885857501399e-18	4.92462829044388e-16	1.71289021332494
CLSPN	1.18700012673248	1.82954465462986	3.66180999957452e-19	2.33956648945562e-17	1.71247919637152
KIFC1	1.17770980608619	1.26722828642662	3.19832769276355e-14	1.49726935122369e-12	1.69907609684685
UBE2T	1.17484059725153	1.1271276084412	1.2973864238963e-15	6.56796489280128e-14	1.69493670348981
FBXO39	1.17390148121352	-0.213312155288487	1.81381415299596e-07	4.05262464272029e-06	1.69358184543896
HSD11B1	1.16180843565236	0.468685871317799	1.26177307652788e-10	4.35490331599816e-09	1.67613526857863
KNL1	1.14985356953876	1.0971481251477	3.89343955026152e-12	1.53501246744851e-10	1.65888804252204
TEDC2	1.14948742843692	-0.18493992202163	3.81289859269448e-07	8.06957621603868e-06	1.65835981257015
CDK1	1.14911746907498	2.00519712227538	2.85114548235225e-19	1.83315421350563e-17	1.65782607403335
SCN3A	1.14752223475186	1.07038725589198	5.05980620768862e-13	2.16881369881179e-11	1.65552463738634
BRIP1	1.13561207874621	1.56244017537369	5.75368795628827e-19	3.62292136685623e-17	1.63834191438077
S100Z	1.13534734971757	0.834982670191818	1.16540972268123e-12	4.81913523859339e-11	1.63795999112397
BEST3	1.10872900887661	1.2392276638553	2.22778454544029e-13	9.82546480562061e-12	1.59955784279602
PHLDA1-AS1	1.09432623384047	0.188161989486991	1.42142178660384e-08	3.80996045457684e-07	1.57877903067634
PCP4	1.08527189293889	1.42692842704846	2.30550876403834e-16	1.22836862050406e-14	1.56571637795911
E2F1	1.08064653040364	3.68503332117716	4.69332271845849e-54	8.51391090284172e-52	1.5590433903672
HMMR	1.04836596725804	1.28318353112832	5.21641103182659e-11	1.87250109076498e-09	1.51247238199994
CENPK	1.04193830963268	2.42933826813099	1.82298614470095e-28	1.73616642955957e-26	1.5031992322193
GINS2	0.98429260753891	2.94527258866234	4.27981880588218e-25	3.60308723558191e-23	1.42003406368005
TRIB2	0.969549459591218	1.38756417031899	2.47225626520361e-09	7.25163445027384e-08	1.39876419724882
GINS1	0.966516162810826	1.86441891872966	5.4670747093782e-19	3.45673379342345e-17	1.39438807502621
E2F2	0.96205405613414	2.69687416709395	3.7492330312029e-30	3.73404006074966e-28	1.38795061585184
ZNF367	0.959238174251823	3.09164835018319	2.05364472772911e-38	2.79405699653001e-36	1.38388815702449
SPAG5	0.958655522929942	1.84600631051531	2.75901878723862e-14	1.29559101016771e-12	1.38304756885184
SPRR2A	0.955616172256771	0.796829598775415	2.60708116392203e-09	7.61777617945232e-08	1.37866271270814
XRCC2	0.946402033707322	1.92292622713136	3.24371475118006e-17	1.85122566960606e-15	1.36536952071678
KIF2C	0.921568892086117	1.33741484027357	9.82485138831499e-09	2.69749703522782e-07	1.32954287045018
APOBEC3B-AS1	0.915003713261649	1.40698966956573	3.72019209171152e-13	1.61275354462305e-11	1.32007131951757
DDX60L	0.91478731495637	2.78733265120705	8.81155885251748e-22	6.37864768620719e-20	1.31975912275569
CDT1	0.898679737570822	3.39040504768115	2.56866686575227e-38	3.4792307289185e-36	1.29652080074082
TLCD3B	0.894118765941918	1.07894418699217	1.67446770395226e-10	5.72739368638035e-09	1.28994070959016
GINS4	0.886552776411198	1.2878503528253	1.40100202457274e-10	4.82997032815371e-09	1.27902529401478
SLC2A5	0.852900136479896	2.58189962687298	5.70374690858973e-22	4.14862507842913e-20	1.23047479727307
MCM2	0.84516213444694	5.49860904877618	1.13311385631258e-118	3.79481075659144e-116	1.21931122011373
PTCHD4	0.845007156501287	1.07739570742375	1.95224495185788e-07	4.35020363030988e-06	1.21908763420009
RASSF6	0.830236783800434	4.43993117723524	7.80964993820854e-59	1.53552833236673e-56	1.19777849075249
STIL	0.817638906853213	1.82867855862926	8.85294133221202e-13	3.70099094705752e-11	1.179603596155
MCM4	0.81403399755955	5.66860643048118	4.74520508875487e-141	2.03682915894216e-138	1.17440281139418
SUSD3	0.808600983374873	1.70004532105119	6.40153196885125e-12	2.47266271587719e-10	1.16656462877287
ARHGAP11A	0.804118385784083	2.00708291577583	3.20138178221335e-12	1.27369857956572e-10	1.16009760745834
PRC1-AS1	0.803152433166687	2.81087654406598	3.46388608726877e-23	2.72075753596915e-21	1.15870403240748
LINC00598	0.801367164894016	1.34609012903694	7.30474034997562e-09	2.02749787710252e-07	1.15612843472385
WDR76	0.790539971186244	3.5954603259606	8.1040603860398e-24	6.55117624204108e-22	1.1405080960549
PRAL	0.78811329802917	1.76859174311526	1.86617715759023e-10	6.37596581330941e-09	1.13700714672533
PRC1	0.774260048802225	2.893330549061	1.07224338169597e-22	8.20941831220512e-21	1.11702113276542
PHLDA1	0.771701999322395	2.49400420742377	9.60815570849513e-16	4.91305626463251e-14	1.11333064746652
IFI44	0.764736954095632	1.34475182766258	2.54859425774331e-09	7.46836140374858e-08	1.1032822112583
P2RY6	0.762560514450174	1.41796836724015	5.08773533642228e-09	1.44446496031048e-07	1.100142272575
PTTG1	0.748193729952438	1.08763778081823	2.88291965968025e-07	6.25337078636407e-06	1.0794153838266
CCDC152	0.744410924701791	1.09124476241022	3.75967304839175e-07	7.96799692787113e-06	1.07395794945084
CCR5	0.73663310837392	2.25353088306747	6.97662073330377e-11	2.46372530090574e-09	1.06273693240568
MCM5	0.734101492249119	5.26152183334833	2.01119315923035e-73	4.71485559390031e-71	1.05908458237699
KIF4A	0.733095927612752	1.36880712675197	8.48220674810751e-09	2.34151931934171e-07	1.05763385926281
NUSAP1	0.72679932934316	3.23206284732886	1.21808012225765e-17	7.09793686537744e-16	1.0485497881648
TK1	0.725796068911055	3.92674268169818	1.77190393081212e-32	1.93550337618029e-30	1.04710238931468
DSCC1	0.711922761278728	1.36846488684274	3.6405716083576e-08	9.19983916553121e-07	1.0270874371928
MYO5C	0.705475223833543	2.93690347647633	3.8769117978134e-12	1.530476216971e-10	1.01778560689468
ASRGL1	0.704932114476421	2.27131232340955	6.787853056474e-10	2.16387667101571e-08	1.0170020657185
CXCR4	0.704791988247079	1.53872523067434	3.27169260301848e-07	7.01425710157272e-06	1.01679990630233
XAF1	0.700114012185292	2.37194180971581	3.22545658214324e-09	9.29981218518424e-08	1.0100510134366
ORC6	0.696881383285506	1.83077399858348	1.20467858021686e-10	4.16256059078108e-09	1.00538731575384
GGH	0.695083806135582	3.42803995035413	7.91480375200299e-26	6.93136664212768e-24	1.00279396011403
ZNF19	-0.69568286333495	2.82978488443604	1.40442204732679e-11	5.29717404880336e-10	-1.00365821696477
C1orf35	-0.710245040878428	3.88499237431516	5.46241874148378e-34	6.23493159421198e-32	-1.02466699829129
UMODL1	-0.712123282904956	2.00760286847072	2.56352597088232e-09	7.50490081542838e-08	-1.02737672874855
DMD	-0.724384500313772	3.37119431695973	1.09985609833239e-25	9.60435944205672e-24	-1.04506592629951
RTEL1-TNFRSF6B	-0.727209477813936	5.12509027972168	2.96799436125724e-22	2.2007930937634e-20	-1.04914150732962
FDX1	-0.730199949967013	5.02912727781937	3.80668997697208e-70	8.59353212875563e-68	-1.05345584667478
NHS	-0.732629131277052	2.34516034596663	1.72040780192981e-15	8.63775093436784e-14	-1.05696041450419
ARHGAP39	-0.747068435170378	1.98187235628297	2.34795778227366e-09	6.90698468847221e-08	-1.07779192662498
RTEL1	-0.74767627082917	5.08841948909321	2.46037680221361e-22	1.83780498588877e-20	-1.0786688481156
CARMIL2	-0.750657627378313	6.18617537161692	1.0873864435247e-126	4.09125793245171e-124	-1.08297003642417
ZNF564	-0.752780979934029	3.33762804544694	2.80184465602514e-27	2.58754599203098e-25	-1.08603338662636
PLD4	-0.77058565445628	3.54671695182452	9.20012209764222e-30	9.07388094005645e-28	-1.11172010226425
SNHG31	-0.771615931479328	2.05651912339024	6.06430999821421e-11	2.16158960825235e-09	-1.11320647781615
SLC25A30	-0.77529032077524	3.29741383296632	1.2174605687048e-28	1.16677132993231e-26	-1.11850750103165
CMTM4	-0.7755119652335	5.80717380129477	2.54193600801243e-22	1.89408415110481e-20	-1.11882726639242
EPS8	-0.779221848634663	3.92049023375606	5.73856672883969e-44	8.87759185929535e-42	-1.12417949677756
BMP8B	-0.782183923371117	7.16538621027489	5.50275934928506e-126	2.04514748693672e-123	-1.12845286731058
PTK2	-0.782663784006921	0.954086879044706	1.08943822083553e-07	2.53835773839323e-06	-1.12914515987018
PEBP4	-0.788792164178307	1.96662737506812	5.39551840042532e-09	1.52253535899409e-07	-1.13798654355212
TMEM182	-0.795735310423012	1.263378425916	6.51473273333965e-09	1.82149536496568e-07	-1.14800338620752
KCNN2	-0.796589693644372	0.930964874775179	9.81280999971915e-08	2.30574554781373e-06	-1.14923600064399
RBPMS	-0.797638460048315	1.917727317006	1.69491731346435e-07	3.81212546458594e-06	-1.15074905073401
LEMD1	-0.799904152592031	1.46493741236901	1.31104053860601e-09	4.01157343921251e-08	-1.15401775413101
DCP2	-0.800399824223744	5.71415479554668	5.44125053275173e-122	1.86323091276564e-119	-1.15473285713599
POC1A	-0.811741133169284	1.67700472279188	3.90159963466928e-10	1.27992626981896e-08	-1.17109490730891
BLACAT1	-0.822217585848009	1.37945705882152	2.57325290208091e-09	7.52614735545277e-08	-1.18620923363462
COX10-DT	-0.825582060453122	5.59589548291693	2.48709145782654e-125	9.02340467484782e-123	-1.19106314446261
MYO1E	-0.832511557714368	1.71147556831018	2.74530352209807e-13	1.20037116412426e-11	-1.20106029579727
SAMD12-AS1	-0.833360544545813	2.92077773919244	9.43426598821548e-25	7.8557019195862e-23	-1.20228512488877
KAT6B	-0.834813641116995	6.54924522160606	2.70565061084822e-184	1.42167944855535e-181	-1.20438150010595
RBFOX3	-0.842807987403234	1.69243828312889	7.69666910333996e-13	3.23090478778772e-11	-1.21591490384825
GLTPD2	-0.84350026720422	2.18750312259639	9.06766527865709e-14	4.11229415226716e-12	-1.21691365248404
FBXL9P	-0.843502639223458	2.62121958988495	2.29219683616919e-20	1.55930782989045e-18	-1.21691707458444
KLC3	-0.847788594446423	1.03015565323524	1.0876711748763e-08	2.96227584678555e-07	-1.22310040093008
HAGHL	-0.857452931920642	5.33254586851771	3.49380551097994e-125	1.25267313826617e-122	-1.23704309267761
CACNA1E	-0.859345778676569	2.04208898577736	2.359638123992e-07	5.1959777071373e-06	-1.23977389330555
PIP5K1C	-0.860053256858549	6.48133677064203	7.14614513747391e-178	3.57026097065008e-175	-1.24079456857023
KRTAP5-AS1	-0.862921064544997	1.43109194682192	7.38378052352287e-10	2.34160348839628e-08	-1.24493194049769
MEIS1-AS2	-0.868985116279828	1.49739584509306	3.56108275050527e-12	1.40944880395323e-10	-1.25368051786323
HNRNPD-DT	-0.87934988107051	1.34940999979054	3.2360177192812e-07	6.94513211357844e-06	-1.26863371262672
FAM182B	-0.890381913155405	2.65265991139154	1.68411338606579e-12	6.88003211176152e-11	-1.28454957060653
LRP1B	-0.904197885084496	1.80938637933441	8.16265760249347e-16	4.19502787678906e-14	-1.30448180479369
TBC1D8B	-0.910303343288041	3.22702041363001	5.02411974691056e-34	5.75620576717467e-32	-1.3132901190663
CIAO3	-0.911578198899122	5.23965380881987	1.38223707341107e-133	5.61667427323675e-131	-1.31512934693426
PITPNM2	-0.921038919087756	1.76621035074943	7.65601479191995e-13	3.21827181791107e-11	-1.32877828103364
GFI1B	-0.923830008212402	1.58633059875194	1.07705271958739e-08	2.93598020412749e-07	-1.33280497147244
RCN1P2	-0.928801491569164	3.25301860977599	1.71593900091749e-35	2.05078262713574e-33	-1.33997730585711
TMC2	-0.935318969249708	0.548886274504801	5.12231268642596e-08	1.26607949255083e-06	-1.34938003858593
TMEM108	-0.937150888678188	2.14721121287992	1.59308974304402e-18	9.82813826093311e-17	-1.35202293966071
ALDH1L1	-0.967216095113359	1.98811688086638	9.16619981024734e-20	6.05963352314746e-18	-1.39539786388803
CCDC6	-0.973681701406276	5.59471524976965	1.72921529171684e-90	4.70531832413949e-88	-1.40472576202316
CABP7	-0.981297371365109	2.44613728369997	9.29095003937366e-24	7.49076702116274e-22	-1.41571285130582
LINC02458	-0.986086761367462	0.229648711668997	7.81084180662368e-08	1.86408155754631e-06	-1.4226224805111
STXBP5	-0.989166639669592	4.17281630556022	4.19761522758813e-58	7.8966988688874e-56	-1.42706580566412
LDB2	-0.995440347643302	1.10240773644926	2.07802134358452e-12	8.42151309402685e-11	-1.43611685304578
LINC00299	-0.998973918185932	0.953832123649396	2.15377479644326e-10	7.32571882772374e-09	-1.44121471774426
TMPRSS2	-1.00014060466877	1.50186316561257	3.98127187147245e-13	1.72103888730489e-11	-1.44289789054732
AGO2	-1.00044039914961	6.76095598953745	4.66356393172553e-180	2.36877957305445e-177	-1.44333040255812
AHNAK2	-1.00409432724976	0.414785951363591	8.3870183448736e-09	2.31734153289545e-07	-1.44860190650797
NR4A1	-1.00706888929834	3.02495101865613	1.53859066154825e-14	7.43107591146507e-13	-1.45289329242427
DLGAP1	-1.01162634166394	3.59079009678891	1.62284017937521e-46	2.60303564771784e-44	-1.45946830635122
PDE1C	-1.01968927222646	0.933428388132683	5.7188778598109e-12	2.22023594465729e-10	-1.47110065628879
FAF1	-1.02202521930116	1.66340204015199	1.27500755241979e-17	7.40135812715151e-16	-1.47447071554923
SUGCT	-1.02276871328647	1.13935934564789	5.18910875370565e-13	2.21799829422066e-11	-1.47554335063477
LINC00298	-1.02523651785206	1.02530714794171	2.4995134824128e-10	8.39858576516125e-09	-1.47910364004344
NGFR-AS1	-1.02690770868067	0.268971452888436	1.4091159647426e-08	3.78030089273729e-07	-1.48151465876425
SPOCK1	-1.02756857104955	0.845827139669466	1.98464991213317e-11	7.41227827477578e-10	-1.48246808162654
MIR3681HG	-1.04547361895108	1.95061250917797	4.41924415480371e-18	2.6202506782451e-16	-1.50829960544097
PCDH7	-1.05571804241498	0.507399157273293	4.67189411069991e-10	1.52116073630011e-08	-1.52307918436909
LRRC4B	-1.06053363961724	1.60268614860476	1.96410600232571e-16	1.05383969237462e-14	-1.53002662257172
LINC01182	-1.0680565748857	1.41701754658059	3.96526651095297e-17	2.23787892940375e-15	-1.54087992397646
TSPAN10	-1.08997918385523	1.87637726507006	1.07479915558795e-22	8.20941831220512e-21	-1.57250756322014
CNIH3	-1.09085740766778	4.03531083150217	3.90898429071694e-58	7.44471765246123e-56	-1.5737745723593
VWA3A	-1.09664974032428	1.50717276537705	1.20933897893448e-13	5.43596087345238e-12	-1.582131141958
RIPOR3	-1.10178480106329	0.289450648916791	2.05398751174194e-09	6.10705594222901e-08	-1.58953946862084
ASIC2	-1.11474546179586	2.8440780093985	1.29144722992235e-38	1.77288944950962e-36	-1.60823774958636
SLAMF6	-1.12119185049118	1.85947567050549	4.43666276906167e-16	2.32322567955195e-14	-1.61753792258875
SNHG7	-1.12394912516091	4.71838361710847	1.27555303143245e-38	1.75899340207852e-36	-1.62151582908114
SMOC2	-1.14036082059061	0.607091031138814	5.36982269706019e-09	1.51700408010025e-07	-1.64519290069015
ABCA12	-1.14536108004201	2.87618055174618	2.28123124191855e-41	3.34244246772643e-39	-1.65240675020384
LRGUK	-1.14830219448165	0.9267996697527	1.84757802745505e-14	8.82551535497182e-13	-1.65664988142059
LCP2	-1.15923906688308	5.70155943994047	6.02763268822598e-283	5.24851810875357e-280	-1.67242845299698
LINC02990	-1.16009171360053	0.772117444989793	1.095862483152e-12	4.543878236264e-11	-1.67365856218787
DNAH14	-1.16650804540565	2.36707077754047	2.58377268203539e-35	3.06393215010547e-33	-1.6829153722638
DIP2C	-1.17226876884151	4.44672901948923	6.15430614561941e-123	2.18091434992904e-120	-1.69122633939666
DNMBP-AS1	-1.17321585800675	0.698977340728042	5.44163845157629e-10	1.76050290286878e-08	-1.69259270023863
NFIC	-1.17619257579481	1.75130108725246	1.23824576409304e-22	9.38725818569636e-21	-1.69688719622959
LINC01206	-1.17691524496456	1.10089711034504	3.48253910705642e-17	1.98010936243753e-15	-1.69792978745699
ZFHX3	-1.17903883275784	4.75272611521324	8.86551743575686e-149	4.03261954286755e-146	-1.70099347703524
SLC35F4	-1.18874642834147	1.49054207237565	1.19488739729828e-07	2.76292779363144e-06	-1.7149985770427
ABLIM1	-1.19150429939151	6.47784740158594	0	0	-1.71897734393
MGC27382	-1.19590159255067	0.890541965299214	4.93181785937473e-11	1.77662034376246e-09	-1.72532129696407
EDA	-1.19840982293757	4.0831323771383	3.27000284942338e-104	1.01690415141864e-101	-1.72893990850465
LRIG2	-1.19887510800311	4.14720910358622	9.32068989806606e-112	2.95893068055689e-109	-1.7296111729613
BICRA	-1.20529292743622	5.20605593923051	3.82311681097968e-133	1.53306984120285e-130	-1.73887012923077
CARM1P1	-1.20945610802639	0.126695826285609	3.70996333730996e-07	7.87560101711172e-06	-1.74487632922254
LINC00469	-1.21113051339284	0.388349674366056	9.85443100978247e-09	2.70318307339451e-07	-1.74729198554116
PITX1	-1.21355428423483	5.63853422777485	1.01192608077815e-236	7.00896800858972e-234	-1.75078874771514
ALAS1	-1.2263643962703	5.58223562675004	2.74186535431356e-262	2.03807533019659e-259	-1.76926983282195
COL19A1	-1.23263716049221	0.666321661162248	1.57461878441334e-14	7.59305096104127e-13	-1.77831951865757
TNFRSF19	-1.23403104072934	0.208291714702027	9.52694652621822e-11	3.31442034626743e-09	-1.78033046276327
MYT1L	-1.23725305481256	0.246932486202482	3.21975726714126e-08	8.21132405635121e-07	-1.7849788465028
SEMA3E	-1.24958438125	0.368059655786415	2.6072896741271e-10	8.74144775673238e-09	-1.80276919000168
FOXP4-AS1	-1.25795800497851	1.30896514961365	2.66854605051395e-19	1.71937863499922e-17	-1.81484977542907
PRDM16	-1.25943295838706	0.751286619077465	1.47859403110342e-12	6.0566709263317e-11	-1.81697768339713
CTCF-DT	-1.26262094157949	-0.43267324673279	1.26225831897386e-07	2.90548221518485e-06	-1.82157697093929
AFG1L	-1.26904871111678	2.66936941756699	2.04830827794278e-39	2.93071563749222e-37	-1.83085028217471
LINC02945	-1.27688607564567	0.074906422027157	9.38183412210627e-10	2.93553158835021e-08	-1.84215720911418
LINC01170	-1.28377343273923	0.029658387949561	2.14124675365526e-09	6.32945063670202e-08	-1.85209356503789
RAP1GAP2	-1.28486818384386	3.26189571971723	5.72545805083707e-55	1.04484466800785e-52	-1.85367295702755
TRPM4	-1.29222147763085	1.00399846305135	5.16030370445646e-17	2.89090837678336e-15	-1.86428151750823
CDHR1	-1.29817780702199	-0.568873469842372	1.49672534502486e-07	3.40150645898416e-06	-1.87287468438273
UST	-1.29844372336916	1.20739238213623	1.41564259923863e-19	9.25818108463447e-18	-1.87325832057808
OR3A2	-1.301619283425	-0.515019204603187	1.14174104466732e-07	2.64807458731211e-06	-1.8778396853227
NAV3	-1.30636879608227	2.62840646002184	2.92117478274677e-40	4.21922856298533e-38	-1.88469178367998
GRAMD1B	-1.31495467928062	1.30447746566638	2.69343851798754e-21	1.9089588900974e-19	-1.89707859479189
SRGAP1	-1.31655741004596	1.13890216393979	1.78034975005132e-18	1.09391006013234e-16	-1.89939084651892
CTBP2	-1.32752098236897	5.22120179391639	3.39733654227081e-97	9.95550273675436e-95	-1.91520793793976
ST6GALNAC3	-1.32795155904715	1.1862209920861	2.2210248169705e-20	1.51427186402669e-18	-1.91582912877809
ANO2	-1.33126096141558	0.2650861167167	6.90275635213022e-11	2.44046870751184e-09	-1.92060358716333
DOK5	-1.33265921052745	1.40237761046424	3.42702860761387e-22	2.52886498415594e-20	-1.92262083422295
ETV4	-1.33343205354128	1.40626165644248	1.43232116286013e-16	7.80884074406533e-15	-1.9237358110064
TANC1	-1.33582683129781	4.33488494937037	4.31011878327879e-104	1.326820000396e-101	-1.92719074499978
OTOAP1	-1.34075054975092	-0.13337318304097	2.53238218943702e-08	6.51831753422995e-07	-1.9342941691948
FA2H	-1.34295565035656	-0.0392704397584643	3.58623869557452e-09	1.02816754925992e-07	-1.93747545690322
TPO	-1.34315217969096	-0.422812543908551	2.62546343245575e-08	6.746511262017e-07	-1.93775898879935
FBXL16	-1.35420571040532	0.3523803403826	4.52948333858343e-12	1.77658345208068e-10	-1.95370586274527
SHANK1	-1.3553825731686	-0.393562135331937	8.53385457241903e-09	2.35364481401848e-07	-1.95540371681767
B3GAT1-DT	-1.35626313902439	-0.605787341931165	4.07955866017781e-08	1.02412380335732e-06	-1.95667410481099
TLE2	-1.36275265256225	-0.497628401453814	6.42780176586766e-08	1.55594667685928e-06	-1.96603649380984
MRPL23-AS1	-1.36967749895618	-0.763817866187406	2.79500002021928e-07	6.0713058172632e-06	-1.97602693536128
TNIK	-1.37690581536684	5.00906563490514	7.56416369110714e-226	4.61050905300362e-223	-1.98645519160091
LRP3	-1.37709976132939	-0.432705712387696	3.00219937685453e-07	6.47065263147233e-06	-1.98673499647928
CDH13	-1.39166592477533	2.15210765356539	1.5739974979834e-43	2.41050993711267e-41	-2.00774952824753
EBF2	-1.39227003564701	-0.422718654182211	1.09878464524626e-08	2.98987150433258e-07	-2.00862107600624
LINC02930	-1.39449675435097	3.15431134784696	3.37806912827805e-78	8.43852743880343e-76	-2.0118335520379
TENM2	-1.39815389019252	1.45291651722023	1.91379712192579e-27	1.77819759414056e-25	-2.01710968378036
TDRD10	-1.39816876705345	0.210754579483304	1.99083417191613e-07	4.42866147615445e-06	-2.01713114655384
PRKCH	-1.39961833749419	0.0769787521581963	1.20996271178322e-11	4.58642084630664e-10	-2.01922243464012
PRKCA	-1.41223158758914	6.25974368652284	0	0	-2.03741950800161
LINC00458	-1.41783651462193	0.104485409776922	6.49141129460766e-13	2.74436892972405e-11	-2.04550570843634
EPB41L3	-1.42765457144062	1.87484347445912	3.05374387606699e-28	2.89024529090117e-26	-2.05967017031984
SPATA13	-1.42933042918455	2.55592722877088	1.91112801519951e-34	2.21458317076883e-32	-2.06208792197625
RFX4	-1.43650536416307	0.56071385716688	3.14278403028222e-12	1.25365819511624e-10	-2.07243916508845
COL6A6	-1.44043120801216	1.49477502574161	4.64982355088871e-31	4.80366178091133e-29	-2.07810296054084
DPH6-DT	-1.4434022933755	1.39870742288201	1.81563604404952e-20	1.246246037803e-18	-2.08238933066059
EXOC3L2	-1.44827473258448	-0.293814480228846	8.9354034769112e-10	2.80448358766576e-08	-2.08941877454442
TULP4	-1.4483159223813	5.16394264059013	3.19919228418266e-306	3.04683075164846e-303	-2.08947819886003
KCNT1	-1.45180468758791	2.26816388107115	4.57902248197296e-39	6.46066153521333e-37	-2.09451142312242
TMEM179	-1.45770611556182	2.26239072354306	2.77965681984903e-18	1.66757522129368e-16	-2.10302538399455
LINC02350	-1.46306376962542	0.446362825236185	3.29278031717598e-09	9.47599366820161e-08	-2.11075484494291
LPL	-1.46426294391468	-0.321517286393039	9.25116925207614e-09	2.54917390710915e-07	-2.11248488774318
LINC01781	-1.46828443846765	1.21975468757187	7.66860627142731e-27	6.99725882419218e-25	-2.11828667799171
GRIN2B	-1.46935106409572	0.120171085258958	8.57390276203941e-10	2.69657647653161e-08	-2.11982549349581
CNTN3	-1.47444155875923	0.0954881939409021	1.04286718796825e-13	4.71549264399411e-12	-2.12716952490254
TUBBP9	-1.47912424086879	2.26469763439874	3.45651035115671e-21	2.43844003383917e-19	-2.13392520716005
ADCY8	-1.49587458254999	-0.208291317140411	2.44854808870539e-09	7.18901267354387e-08	-2.15809084203672
LINC01036	-1.49679665566579	1.00621986693474	2.7037831834898e-17	1.55179842372948e-15	-2.15942111234822
GSG1L	-1.51049206956506	0.885660457093755	6.06906350514674e-18	3.57067141665737e-16	-2.17917941806362
CNTNAP2	-1.51186488229653	3.07353790001289	1.02387610467658e-36	1.27361829249483e-34	-2.18115996818338
BCAS1	-1.51386329448567	2.49407154890072	1.84728948179925e-52	3.23551691076516e-50	-2.1840430675383
TEAD2	-1.52200765000796	0.240045309299104	1.45354727934206e-15	7.33415676907759e-14	-2.19579288886155
KCNG3	-1.52673959334607	-0.675198208618305	1.02409896964155e-07	2.39711522264178e-06	-2.20261964004921
LAMB1	-1.54267881014982	1.69881808039425	4.54763021903623e-38	6.10544398922238e-36	-2.22561506908763
PRMT8	-1.55059536529722	1.57490970459474	1.25957624537224e-09	3.86185569959401e-08	-2.23703624393971
CDK19	-1.56853456274056	5.19042243930586	3.45018401949625e-273	2.76704758363599e-270	-2.26291703512875
B4GALNT2	-1.57772406120021	-0.442856512889693	8.11780620978328e-11	2.83713603267609e-09	-2.27617467898474
TULP3P1	-1.59044044847983	-1.02435949042358	6.11970714294315e-08	1.48965011891642e-06	-2.29452054785107
FAM182A	-1.59396671073677	1.31102592336711	3.23309943792852e-27	2.96782947199728e-25	-2.29960786892203
NECAB2	-1.59613615488644	-0.764128443723631	2.30740244466601e-08	5.97176891685153e-07	-2.30273771523825
NRP1	-1.60058914595922	0.348571516974322	5.80720266544067e-17	3.22368503519071e-15	-2.30916202337607
THRB	-1.60354727891008	2.51010856837447	7.37646835961657e-60	1.49870166485116e-57	-2.31342970711457
ATP6V0D2	-1.60608401569122	-0.755699557948034	1.50284244404139e-09	4.56181537097664e-08	-2.31708944468875
EMCN	-1.60753367088265	1.2029650149757	2.62400508267442e-23	2.08253070051004e-21	-2.31918085504443
CFAP20DC-DT	-1.61273715192557	4.52616985151116	1.16082501405256e-234	7.86162291739241e-232	-2.32668789134041
PTGFR	-1.61454760024871	0.714258228991785	8.93001740961952e-12	3.41469523934209e-10	-2.32929981615799
VAX2	-1.61667871414531	0.958205312702729	9.72915852989728e-24	7.82337296456859e-22	-2.33237436360818
GABRG1	-1.62998818243753	-1.14440935912662	1.20444659015538e-07	2.78291996069562e-06	-2.35157586751024
PCDH19	-1.63221142578301	0.452530383521715	9.90194922083891e-20	6.51774955624809e-18	-2.35478332965945
PCDH10	-1.64467159597004	-0.0144695058747843	5.00033600691742e-14	2.29158255859873e-12	-2.37275955539691
EDAR	-1.64670167488142	0.0837757125161233	1.67026335263444e-16	9.04137583212917e-15	-2.37568834017497
IGDCC3	-1.65806727857686	-1.12278495615152	6.84757304637476e-08	1.64969672854796e-06	-2.3920854402631
LINC03051	-1.67308150824001	-0.0344158918426887	7.62349969305535e-14	3.46766830814261e-12	-2.41374639494089
ELOVL2-AS1	-1.6773398195088	-0.806291302509229	3.92609312149755e-09	1.12348933305877e-07	-2.41988983949094
TRPM3	-1.68275091497461	1.64939766093921	7.67940820839314e-26	6.74460070775185e-24	-2.42769640008524
ARHGAP20	-1.69786318626905	1.48085402866643	5.75821343259198e-36	6.99152639727782e-34	-2.4494987989383
SLC5A4-AS1	-1.7005530219953	-0.583249097734782	8.07950431919455e-11	2.82699166052552e-09	-2.45337941160135
CDH4	-1.70358153288603	3.83604658171775	1.23836658991407e-140	5.24173058253074e-138	-2.45774862924469
CERS4	-1.70395087616047	0.919467933297011	1.06082964188842e-22	8.14353757334797e-21	-2.45828147895512
UTY	-1.70470364830897	1.81349612383742	2.79431002860317e-25	2.37875397853939e-23	-2.45936749960067
LHFPL1	-1.7058285471164	0.636277226530457	1.19345837550246e-22	9.07028365381867e-21	-2.46099038553165
BPIFC	-1.71449562492916	-0.480163012917639	2.91003152708642e-09	8.45434898183849e-08	-2.47349433571112
MUC1	-1.72704544292009	-1.12308477263987	2.23099825578848e-08	5.79703976904331e-07	-2.4915998958907
LINC01602	-1.72854744659234	0.628646595535162	1.8626655209321e-23	1.48993686131042e-21	-2.49376682914004
NTSR1	-1.73038986568982	0.556576403446071	3.39650964672563e-23	2.68165875631114e-21	-2.49642487803522
PDILT	-1.74110077412	-0.994557560963259	1.35757144614819e-08	3.6484433326995e-07	-2.51187745251085
NACC2	-1.75238154899198	6.72170041871373	8.56648982555067e-182	4.42495498175394e-179	-2.52815217047604
MMP26	-1.76217345078348	0.621727056045035	3.63782461092802e-22	2.67793098653725e-20	-2.54227889863152
LINC02197	-1.76659064461115	0.77107783538586	1.830658739925e-25	1.57158185233674e-23	-2.54865156226134
SLC26A1	-1.77635267544734	-0.659185473928821	2.14269120554695e-08	5.60520662491406e-07	-2.56273519573772
DZIP1L	-1.77908949988383	-1.36136282984294	2.69472486085594e-07	5.8576629714298e-06	-2.56668359878002
LRRC2	-1.78038279549084	1.28267701032669	5.48279644765093e-19	3.45949698837701e-17	-2.56854942993867
GRK7	-1.78055127688531	-1.25796887264614	3.66909879121852e-07	7.79773045754362e-06	-2.56879249721095
IDUA	-1.80537798828016	-0.620880110533433	9.46467446688236e-09	2.60329800589086e-07	-2.60460987062188
LINC00540	-1.81544541810014	-0.469541771729845	3.98234358507922e-07	8.41266719744695e-06	-2.61913410169767
SLC5A1	-1.81844742108623	2.31353153380381	7.0442715146982e-31	7.20406774100477e-29	-2.62346507651843
RRAGAP1-AS1	-1.82242810510587	-0.612720767476126	2.14439103040894e-07	4.75636543251404e-06	-2.62920798961291
S1PR4	-1.82393835615472	-1.54329386446075	1.16847963089923e-07	2.70597152213412e-06	-2.63138682131158
MYT1	-1.83976151061824	1.12939314156269	1.27020462737737e-30	1.28181311999843e-28	-2.65421480778732
FGF7	-1.84473413421639	-1.3676496002143	1.11869013942331e-07	2.60054925164491e-06	-2.66138878719258
LINC01643	-1.84976042104665	0.292735591951175	2.77544484918654e-20	1.87133754919932e-18	-2.66864018627668
CACNA1I	-1.85057854804652	2.87781812487489	2.86718899731619e-65	6.24146084872916e-63	-2.66982049404222
C1QL4	-1.85317244573219	-0.419697445675863	6.3480508958542e-10	2.04290600952537e-08	-2.6735626973699
GNG4	-1.85337777961698	0.233740293334544	4.69272598975125e-21	3.29528841621334e-19	-2.67385893154722
CA10	-1.86041485043595	0.711556166089223	2.22094490216763e-26	1.98491251725691e-24	-2.68401127872013
LINC00683	-1.86419587500765	1.3850402780894	1.72819168863165e-44	2.68716172973154e-42	-2.6894661441192
TMEM132D	-1.86876260612754	2.77607923203807	2.26639945639668e-97	6.70590192554809e-95	-2.69605454445894
SLC16A5	-1.87052168457081	-0.456418017385465	1.72867824913273e-14	8.30965273195097e-13	-2.69859235820558
TBX4	-1.88514507922161	-1.00482785395877	8.62591348309896e-10	2.71013751866932e-08	-2.71968945714924
NTN1	-1.88525967956661	1.63590214630589	5.51505000310549e-38	7.33959230980973e-36	-2.71985479049866
ABCC6P1	-1.88583352144614	0.787155447962298	2.64802273194707e-18	1.594884205115e-16	-2.72068266933252
TGM6	-1.88788406937131	-0.490563584048433	4.20747744901044e-14	1.94578274258031e-12	-2.72364098465526
ALDH1A1	-1.89816717461626	-1.48700759928879	2.09708682753368e-08	5.50007040928713e-07	-2.73847636959709
LINC00850	-1.89874985325405	-1.66301832674132	1.53155365621237e-07	3.47547499826719e-06	-2.73931699717827
FAM50B	-1.9028497097425	3.35767481934657	1.2289323537241e-125	4.5124027002525e-123	-2.74523183980251
LINC01150	-1.90380397423146	-1.6550912861216	1.78023713618004e-07	3.98637082749617e-06	-2.74660855244843
LINC02661	-1.90696112481214	-0.149907671578999	1.96496776678067e-15	9.84940093098811e-14	-2.75116335793452
LINC02325	-1.908802857044	-0.278867085362687	1.94814227018828e-16	1.04711788053365e-14	-2.75382041589206
KRTAP5-2	-1.90973677055157	-0.671126520556912	1.31363942107858e-12	5.40276315746165e-11	-2.75516776827805
LINC02074	-1.91219712246251	-0.261085653250018	7.64555224087089e-14	3.47251639482535e-12	-2.75871730577882
WDR72	-1.91773814322953	0.48679089232027	3.10050223861816e-22	2.29346859767299e-20	-2.76671130896085
FYB2	-1.9302371361148	0.0271077373977281	1.78908630916537e-18	1.09706628487171e-16	-2.78474354401253
PCDHA1	-1.93537894138934	1.47182565468543	8.39920882894729e-49	1.39876660257376e-46	-2.79216160098334
TWIST2	-1.93927464855561	-1.12262037762313	4.25919156271904e-08	1.06483283072539e-06	-2.79778191839287
LINC01619	-1.94269109339939	4.37220141847734	2.21630246166696e-275	1.8255144276152e-272	-2.80271080642646
CACHD1	-1.9449224966761	2.21414117170053	8.08517517782132e-77	1.95558570412129e-74	-2.80593004086799
TRHDE-AS1	-1.9457698856052	-0.126088868410812	4.12235943199758e-14	1.90931650531244e-12	-2.8071525646737
COL11A1	-1.94628735528215	0.212342774535197	7.91278932911088e-23	6.10506753402489e-21	-2.80789911561045
LINC00603	-1.94672126579732	1.06225961816198	8.36430209369087e-39	1.16931408535469e-36	-2.80852511615888
TRABD2B	-1.94887153171931	1.40644607279714	4.15437249894005e-49	6.99495338550812e-47	-2.81162729414113
MAPK4	-1.95213949695636	0.764907597060541	4.3786188882849e-33	4.87017478975805e-31	-2.81634197138242
SLC15A5	-1.95223706828451	-1.51499489240221	2.21391212077706e-07	4.89986824929568e-06	-2.81648273705366
LINC02351	-1.95638090815981	-0.484220944781798	1.94395873405032e-09	5.80699370722464e-08	-2.82246103429201
PCDHA2	-1.96284097706921	1.4358286579443	1.30977117494349e-49	2.22997688980882e-47	-2.8317809436714
SYT12	-1.9668411125435	0.32641052629851	1.66702493256938e-22	1.25753098626199e-20	-2.83755191928304
IGSF21	-1.96850742872678	0.743184674631986	1.12846693370271e-32	1.24155806034382e-30	-2.83995590537721
SLAMF9	-1.96867897099507	-1.57234738647748	2.14800678698146e-08	5.61429286792855e-07	-2.84020338855698
GRIK3	-1.96980995005334	1.38356970405187	8.12586199870622e-43	1.23205855857e-40	-2.84183504643569
CAPN14	-1.97152371691005	1.86248605089932	2.98658556402775e-27	2.74982421901238e-25	-2.84430748938111
SORL1	-1.97448905941027	0.974666276262282	9.02810418720423e-37	1.13694422813734e-34	-2.8485855743007
HOATZ	-1.97792081377762	1.15704128080459	1.01183948687711e-33	1.1421044519284e-31	-2.85353654930804
CCDC187	-1.98073038080606	2.27976944788731	3.32696498831516e-30	3.33528240078595e-28	-2.85758989772702
MEG8	-1.98202658472507	-1.07022672520118	2.1724519277043e-10	7.37642206295427e-09	-2.85945992469295
KCNJ6	-1.98357374424766	2.78232737579366	3.19034212480888e-90	8.6043244774934e-88	-2.86169200406365
PCDH17	-1.98758759808814	-0.515071537925695	2.68775293291017e-13	1.17689595378405e-11	-2.86748277109416
SRPX	-1.98806292295867	-0.965553645825714	7.49188572882244e-11	2.63347992470118e-09	-2.86816851992769
THEM7P	-1.98848870625616	1.21266724003637	4.47601492126779e-29	4.33050891239864e-27	-2.86878279537948
FAM83E	-1.98995575566522	0.0347122177402394	3.51931958143664e-13	1.52784591971315e-11	-2.87089930028666
LINC01193	-1.99833317103721	-0.324146502255746	4.94988858543029e-17	2.77813636334389e-15	-2.88298535589929
UCHL1-DT	-2.00982977516583	2.48454475372426	5.45244201533473e-69	1.22182810925986e-66	-2.89957144966272
LINC02052	-2.01116709004643	-1.1831367766121	2.07747560664651e-09	6.16115832480507e-08	-2.90150078720908
KLK7	-2.01230253184808	-0.0676482387886495	6.75434661005033e-17	3.73585240086922e-15	-2.90313888346553
PTBP1P	-2.01701450729986	1.72718681239278	7.15318648425333e-31	7.29098699980282e-29	-2.9099368270826
LIN7A	-2.02754309887379	0.789356526719454	9.00524991687127e-36	1.0847588793145e-33	-2.92512637393386
EMX2OS	-2.0281663644677	0.258544010264811	3.45127726595745e-25	2.91499168054728e-23	-2.92602555611535
HEG1	-2.02850275432532	2.59002894089419	8.73252851157017e-99	2.60914253841777e-96	-2.92651086409474
FBLN7	-2.02898068594887	0.31305683305704	2.77423855490727e-20	1.87133754919932e-18	-2.92720037367793
NCKAP5-AS1	-2.03038487412788	0.670874312886133	9.08410499793926e-32	9.61274944156934e-30	-2.92922618900025
LINC00968	-2.03559326940109	-0.433478564457935	1.25854477263607e-07	2.8991239977972e-06	-2.93674031503191
DCAF8L2	-2.03736287364818	-0.371036106753136	9.989065905928e-16	5.09074870483381e-14	-2.93929331430352
ECEL1	-2.03769903361398	-1.41308039160035	1.28396227024403e-08	3.4659020503062e-07	-2.93977829061913
PCDHA3	-2.03994421829908	1.39421861054921	1.44907428611675e-52	2.55271606610949e-50	-2.94301740743019
GABRG3	-2.04841780695329	2.47791837115562	8.16226081993756e-91	2.24101856530105e-88	-2.95524221176015
HRGP2	-2.05096304807169	-0.166996345955927	2.3587272457121e-14	1.11296452382597e-12	-2.95891421849953
CHL1	-2.05202042830052	1.10777413757804	1.6610193560986e-38	2.27001012988614e-36	-2.96043969571201
PPP2R2C	-2.055127807276	1.60546717059606	3.5028466390532e-59	6.9319970241419e-57	-2.9649226959501
STOX2	-2.05573730224451	0.375305542786519	6.32904621946197e-25	5.29901133473415e-23	-2.96580201131861
BECN2	-2.05826612370141	-1.43294368374314	2.12827318800882e-08	5.57706394477703e-07	-2.96945032949377
LINC01485	-2.05955285425374	3.34138743520162	1.42749060520754e-96	4.14325749374333e-94	-2.97130668928059
MSLNL	-2.06379239994551	-1.57232816253769	6.12756084223673e-09	1.71797188802214e-07	-2.97742306082572
NALF1	-2.06853368631065	2.88003880934195	9.93322366932206e-122	3.36361027273621e-119	-2.98426329115214
TBXA2R	-2.07835958450414	-1.38726814163475	3.62674441079757e-08	9.18012148367665e-07	-2.99843906574817
KIF1A	-2.07941358260059	1.01777354660393	2.94275602812775e-17	1.68261599837188e-15	-2.99995966357503
SLC43A2	-2.08147862652895	1.5979958396783	6.29196622145886e-35	7.37515240635309e-33	-3.00293889220968
H2BN1	-2.08202401358705	0.60244466502924	3.36576914902704e-29	3.27716231903348e-27	-3.00372571941377
LINC02789	-2.08329952105668	0.332519168482486	5.979075341836e-27	5.47202102455837e-25	-3.00556588771483
CARMN	-2.08644712778173	-1.55038058092156	1.29592515242041e-08	3.49202352451321e-07	-3.01010692432773
ARHGEF7-AS2	-2.09910949986352	-0.863886745080403	6.82300955408791e-11	2.41589540406255e-09	-3.02837486573601
ALDH1L1-AS2	-2.10305171913934	0.804754677981968	3.29215488700182e-33	3.67515429803178e-31	-3.03406228593534
ACTN3	-2.10387027787764	-0.923032623608861	3.03975093240678e-08	7.77829130277323e-07	-3.03524321656776
SI	-2.10454283614797	-1.50802945546933	1.01193507382033e-08	2.76837821451959e-07	-3.03621351304907
RPL23AP24	-2.10855756635278	1.20780702908702	3.7487829525775e-07	7.95044601689297e-06	-3.04200554440605
IL17REL	-2.11212443717809	0.632567392339872	2.24740355877637e-12	9.0597712774165e-11	-3.04715145125722
ASIC1	-2.11941784968257	1.05539291602116	4.37292909471891e-19	2.78224190168379e-17	-3.0576736213086
KCNH3	-2.12398686619631	4.61224830954502	6.01226916728636e-233	3.89850883281317e-230	-3.0642653187747
ADAM12	-2.12801583575674	2.40117040734506	1.93819244855498e-10	6.61459720740889e-09	-3.07007789317943
BLM	-2.12929912950147	4.72234275320495	0	0	-3.07192929470095
TTTY14	-2.13087766592444	-0.403484806642675	1.80633765651043e-18	1.1054206108396e-16	-3.07420664137024
PCDHA4	-2.13252123601133	1.36865353633696	2.46706678395711e-55	4.55674710956829e-53	-3.07657781178395
LINC02645	-2.13301209782883	-0.024608086842411	4.8015372988919e-18	2.8413912761365e-16	-3.07728597569381
BIRC7	-2.13667959804745	-1.81060269572408	3.76462610827742e-08	9.50544699882873e-07	-3.08257706007169
ADAMTS2	-2.13702345555069	3.19681502949523	3.24073902996864e-128	1.25018686933322e-125	-3.08307314158637
NXPE4	-2.14157019897429	0.106602999251726	8.04859129967246e-25	6.72024297120049e-23	-3.08963270577581
LINC02691	-2.14230282304392	-1.05496386823395	6.19196386423697e-12	2.39474988231581e-10	-3.09068965888789
LINC01605	-2.14684011212521	0.570124104876303	1.22588170607149e-28	1.17115896157476e-26	-3.09723558334455
KRTAP5-1	-2.15078225503351	-0.772641912946182	4.90592160060458e-14	2.25169979969917e-12	-3.10292289336883
TDRD1	-2.15342482158923	0.601070346967056	5.59800687886386e-35	6.61259138140523e-33	-3.10673531103398
PCDHA5	-2.15938352385895	1.34375418095147	1.70349793149134e-55	3.16559774147135e-53	-3.11533190124865
PRODH	-2.15995767378151	3.4588943414152	1.27329485861758e-212	7.18609890948695e-210	-3.11616022449465
BAHCC1	-2.16027830162643	3.70953899856286	8.78115632341914e-78	2.17572780579286e-75	-3.11662279269648
LINC02276	-2.16466080065725	-0.390335407321379	9.33939972897805e-18	5.45263498353132e-16	-3.12294540231494
ESPN	-2.16606855462078	3.92818145286361	2.47984554467892e-215	1.45338024653144e-212	-3.12497636197693
CERS3	-2.17115023127615	2.15052888098948	5.94305016517041e-71	1.36180749499048e-68	-3.13230767168702
DSCAML1	-2.17347032474188	2.3283204023434	2.97302422177949e-85	7.67846493075863e-83	-3.13565485902444
CCDC87	-2.17740254127047	1.41039961340406	6.33924360534124e-39	8.90298562748294e-37	-3.14132784830994
RGS7BP	-2.18285159338635	0.393968876747482	3.22542294396481e-28	3.0432814130115e-26	-3.14918916877506
LINC02188	-2.1847120129713	3.06835207573216	7.58005254738878e-161	3.55399509898801e-158	-3.15187318688424
SPON1	-2.19026116313478	2.90798248866656	3.5643035696834e-122	1.23438313170081e-119	-3.15987891830623
LINC01856	-2.1913638724712	-1.43280136627776	1.49007378096789e-10	5.12545017480559e-09	-3.16146979159744
TSGA13	-2.19384753809658	3.2186920092035	2.30577584490633e-23	1.83955038349124e-21	-3.1650529636784
AFF3	-2.19769742278004	2.98027290147776	2.41846009432834e-129	9.44935767112184e-127	-3.17060717321921
MYBPC2	-2.19778759349087	0.494845781890524	4.3177463566674e-30	4.27232590798038e-28	-3.17073726205656
GBX2-AS1	-2.20492425068687	-0.86811323969943	6.17822648433333e-09	1.73058483765205e-07	-3.18103328200176
WFDC1	-2.2078478895482	-0.178153734087907	2.47137522407645e-20	1.67745281356245e-18	-3.18525120128836
LINC00373	-2.21456507996954	1.06558448926914	5.08073167422541e-48	8.32475153245664e-46	-3.19494205859793
RIPK4	-2.21869644999564	-0.211572398231071	1.70213323996486e-21	1.21770452162368e-19	-3.20090236564666
LINC02238	-2.22107133180167	-0.540051091153367	6.82822854186411e-17	3.76987487394657e-15	-3.20432859585091
MEG3	-2.22384476200864	1.15100901435516	1.89380809513346e-47	3.0864008292667e-45	-3.20832980985676
FOXO6	-2.23239770932161	1.77625633710345	1.48382020444864e-73	3.50549647680439e-71	-3.22066910453017
FGF23	-2.2330487161261	-1.5577070518606	4.51613896509328e-10	1.47517525294944e-08	-3.22160830881859
OXCT2	-2.23736881209517	5.89898078982798	0	0	-3.22784088984934
PCDHA6	-2.24423309712514	1.32409614048679	2.99258095711472e-58	5.73596838044202e-56	-3.23774395982131
IGSF3P2	-2.24504454222664	5.81103277107527	0	0	-3.23891462764521
LINC01659	-2.24654485482204	-1.28775133539752	1.72049809978579e-09	5.19662042508144e-08	-3.24107912118638
MYZAP	-2.24791976697874	-0.480590308669426	5.38748504797118e-17	3.01264209765082e-15	-3.24306270013651
LINC02030	-2.25406040300972	-1.106812248689	8.25925449706476e-12	3.16615144720183e-10	-3.2519217652863
OXCT2P1	-2.25455669585245	5.88489205690607	0	0	-3.25263776450933
C5orf47	-2.25488585955015	-1.543415205985	1.09193863586786e-09	3.38534301797649e-08	-3.25311264734365
TPH2	-2.26893088536264	3.41709920297001	5.57403938459536e-112	1.78815183457819e-109	-3.27337533643249
STXBP5-AS1	-2.27258805793298	4.17069131583302	2.71461297204913e-314	2.66872725600526e-311	-3.2786515211634
SLIT3	-2.27337477130649	4.61969924195137	0	0	-3.27978650864595
LCE1C	-2.27451624342303	0.0884660422004049	1.14518573809926e-25	9.94321383313762e-24	-3.28143330480781
PCDHA7	-2.27759749716482	1.31721563138583	1.80333583844101e-59	3.59205640603452e-57	-3.28587861430081
CKM	-2.27785219552811	-0.674399258593335	1.85333662228586e-09	5.55597898068516e-08	-3.28624606636644
AFAP1L2	-2.28502571456382	1.75206815522795	3.93292932814758e-58	7.44471765246123e-56	-3.29659526670498
RALYL	-2.28510945011793	4.24161686317497	0	0	-3.29671607157364
CARMIL3	-2.28563475103832	0.537989267583254	1.09500580129301e-36	1.3510686963646e-34	-3.29747392060646
SLC5A4	-2.28706970630265	-0.854572035572762	3.4445278354238e-15	1.70691756605489e-13	-3.29954412345022
CHMP1B2P	-2.2874286600624	1.18098100282996	6.9818457812275e-50	1.19538613499264e-47	-3.30006198425931
WNT9A	-2.28805686131885	2.65785677411249	5.97410487618861e-135	2.460362435226e-132	-3.30096828709668
CDH22	-2.28903003918257	2.14021348874849	6.96634945966281e-61	1.43450314954516e-58	-3.30237228597456
SLC7A8	-2.29200117659463	0.815860022644958	2.24181321508691e-39	3.19259343658825e-37	-3.30665873118475
CRX	-2.29702115272808	-0.98500168240948	1.14724499981318e-12	4.75046720303077e-11	-3.31390102585785
RAD51B	-2.29911284789409	4.62006092031265	0	0	-3.31691870410091
TRHDE	-2.30377043650076	3.77427073291894	1.34509924127226e-268	1.02483111192533e-265	-3.32363818408625
PCDHA8	-2.30504981321636	1.29229086939808	1.58816496415595e-59	3.18427075313269e-57	-3.32548393452928
SLC8A2	-2.30952316134882	5.31867359088125	3.06058621422228e-114	9.92281121964237e-112	-3.33193761169614
EGFL7	-2.31690648377103	3.20363391957754	6.07081092303756e-35	7.14339898418891e-33	-3.34258949433995
DDC	-2.31751296665911	-0.1944439288202	4.81533529497744e-21	3.37361283792489e-19	-3.34346446419497
ACSS3	-2.3180309088659	0.441908249839079	1.47239499527042e-32	1.61412625452738e-30	-3.34421169684817
PLPP2	-2.32188550628409	1.09382063270846	2.21567084319838e-11	8.22469970978242e-10	-3.34977270542802
CCDC148	-2.3222046289684	4.12680994648714	4.2849380478288e-290	3.84081682193031e-287	-3.3502331021421
UST-AS2	-2.32268957484639	-0.727012033025247	5.64877564984473e-17	3.14146143621657e-15	-3.35093273115538
OLFML2B	-2.32442919882971	0.019083790371221	1.35778129077765e-19	8.91804797796116e-18	-3.35344247804913
VAX1	-2.32591018971564	-0.74340821761387	4.27267283150232e-08	1.06732768207266e-06	-3.35557909625587
LZTS1-AS1	-2.32819368205223	-1.91820553624378	1.61552690788047e-08	4.29926713660596e-07	-3.35887347932577
SCARA3	-2.33040972750301	0.0534404203566132	1.86783104543457e-21	1.33311519767363e-19	-3.362070557108
TNNT3	-2.33327600963734	0.802042675528322	1.82587465438984e-37	2.35785406640613e-35	-3.36620572812898
ZIM2	-2.3431088535397	1.84605522951698	3.55189332427124e-76	8.52342527169214e-74	-3.38039152326474
SPANXA2-OT1	-2.34314860195964	4.33527661331982	0	0	-3.38044886811308
GRIN2A	-2.34344529458918	3.82078328380575	3.16493589074923e-233	2.09683883057551e-230	-3.38087690509839
LINC00609	-2.34607414133756	-0.29124815884229	4.79473006573551e-16	2.50641841309357e-14	-3.38466952926553
ZEB2	-2.34722639995673	-2.14989425404824	9.67827839399692e-08	2.27764642730077e-06	-3.38633188706122
THCAT155	-2.34790272822235	0.703316350817173	2.74494218261007e-11	1.01032437146406e-09	-3.38730762249606
PCDHA9	-2.35090228456814	1.26901289762344	1.37102527383803e-60	2.80425276815354e-58	-3.39163506756099
SFRP1	-2.35162919916471	0.688946990122546	8.44585928338039e-42	1.24949518213738e-39	-3.39268378364461
IGSF21-AS1	-2.35213377061195	-2.21707094423516	2.44579724382275e-07	5.35474977031194e-06	-3.39341172636932
TNFAIP8L3	-2.35272762676389	0.146948277702056	4.26992893026417e-24	3.47942123205163e-22	-3.39426847969472
NINL	-2.35315697584381	2.43935494577894	1.64355690600754e-84	4.20916304768787e-82	-3.39488789948313
ROS1	-2.35540130172862	3.19334835398654	1.62593127820445e-186	8.69331256746645e-184	-3.39812577730729
CPA4	-2.36574723592781	4.42841850241744	8.00161323300826e-130	3.16697616739169e-127	-3.41305180526982
SYTL4	-2.36680444765826	-1.62437257324497	1.34748867683458e-09	4.11483616384877e-08	-3.41457703939051
CDH3-AS1	-2.37217014120535	-1.82804996642824	9.89787310012985e-09	2.71265809891688e-07	-3.42231809886184
FILNC1	-2.37227026301342	0.672504245830175	5.65069459178811e-37	7.23573816719892e-35	-3.42246254409782
SLC17A1	-2.376107755602	1.17440105359827	2.98528332306915e-55	5.48069244300334e-53	-3.42799887562481
FEM1AP1	-2.39026337856934	1.84904108032481	2.69013125221272e-88	7.12908174282042e-86	-3.44842112268049
LINC01752	-2.3917018662307	2.08879089045087	9.66552429092121e-102	2.91650018109025e-99	-3.4504964216959
FEM1AP4	-2.39361765733474	1.84035927584087	1.91441802089185e-87	4.9866498807436e-85	-3.45326032402109
XKR5	-2.3951528212421	-0.390233616483483	1.85806712020984e-18	1.1347986684472e-16	-3.45547509737719
TNFRSF21	-2.39525165583068	0.316906647518901	4.44831009541048e-34	5.13510221468674e-32	-3.455617685548
H19	-2.39580396638256	-0.192129790906133	3.24674901047771e-20	2.1842808574684e-18	-3.45641450124223
LINC02660	-2.39583222586957	1.78494350995584	8.59387446659335e-64	1.79388300167054e-61	-3.456455271064
MANSC4	-2.40092925375768	2.72618187276368	3.33409364496292e-127	1.27012297404862e-124	-3.46380872792145
SLC15A1	-2.40462457831938	0.46862454578071	2.36168177861373e-31	2.46488403715863e-29	-3.46913995434109
SLC25A21	-2.40701932484019	3.82783728127937	1.7621299467727e-276	1.49174089605125e-273	-3.47259484327085
SLC18A1	-2.4083010841015	5.25111510373138	0	0	-3.47444403100075
SPRR2E	-2.41023292194861	0.351939479763161	9.91269410549017e-30	9.74513759867479e-28	-3.47723108388258
C19orf73	-2.41274561138637	5.65018040857476	0	0	-3.48085612847372
SPRY4-AS1	-2.41348672037327	3.42129340042416	9.36444395770652e-228	5.94564154281383e-225	-3.48192532273389
LRCOL1	-2.41478025030487	0.212143161699269	2.83220839785587e-30	2.84865950934177e-28	-3.48379149195145
LINC03021	-2.415158888648	1.89687006852241	1.17970817974119e-91	3.32896171164747e-89	-3.48433775161136
LINC01982	-2.41662326329369	2.752122069289	2.32249538557571e-136	9.69594100969936e-134	-3.48645039765071
PLA2G4D	-2.41868373756772	0.466802736544719	1.54446086327977e-37	2.01149526791941e-35	-3.48942303366773
TEX29	-2.42441987965425	6.23623083136364	0	0	-3.49769853740981
PIWIL1	-2.43003457631468	-0.686766998740073	1.18875570973781e-18	7.36352012397754e-17	-3.5057988324379
A4GNT	-2.43194826027614	-1.72681970913391	1.83953855416722e-08	4.8580395993761e-07	-3.50855969479893
CCDC148-AS1	-2.43274458896738	3.88320273685005	1.08694442085074e-321	1.10419225254706e-318	-3.5097085542527
RIMBP2	-2.45015079110433	6.27557595270168	0	0	-3.53482039575639
F13A1	-2.45238475676117	3.25425735239146	1.94790927206197e-192	1.06008005313144e-189	-3.53804332693103
CFAP46	-2.45505797501059	2.71823134439045	6.40628491670651e-146	2.82953534958764e-143	-3.54189996564268
TBX3	-2.45578906313684	-1.04479292714847	3.54422405895706e-15	1.75347033150609e-13	-3.54295470285688
LINC01090	-2.46045588835227	7.25721022705061	0	0	-3.54968750845187
RSPH6A	-2.46650625892532	1.23472035290343	5.300394898999e-33	5.87399399788703e-31	-3.55841634807315
GULP1	-2.46949333425054	7.26652683596544	0	0	-3.56272578683161
LINC01568	-2.47009697433311	2.81459576568373	1.02436009858139e-161	4.87787474443225e-159	-3.5635966553852
PCDH10-DT	-2.47431614519136	-1.32410227593243	3.80676428268879e-13	1.64793960623897e-11	-3.56968363225908
LINC01339	-2.47904289212923	-0.327428585278634	5.07860539454776e-24	4.12734874677967e-22	-3.57650288662588
GALNTL5	-2.48126701626796	0.338458005938797	1.174000022378e-35	1.40861514496031e-33	-3.57971161949115
PCDHA10	-2.48840615505859	1.22552760021796	6.79711073185329e-64	1.42861204595835e-61	-3.59001121962059
TMEM26	-2.49661174045007	-1.10139968817979	6.31326770949806e-11	2.23985036920446e-09	-3.60184937697248
MIR493HG	-2.49921062830678	1.33236358153426	9.72659524291238e-37	1.21486769107786e-34	-3.60559877959518
RNF216-IT1	-2.50048177007839	-1.07551813726349	1.83211422211663e-14	8.76538666141703e-13	-3.60743264952535
RSPO1	-2.50529010069738	6.29186901047351	0	0	-3.61436960426433
KRTAP5-4	-2.5181240960749	-0.965927041716584	1.77183115960349e-14	8.50367345198047e-13	-3.63288514575027
DLK1	-2.52496223503679	-0.118252425587104	1.45233132651971e-16	7.90379455482407e-15	-3.64275049491949
LINC00276	-2.52532431119599	3.93257301183434	0	0	-3.64327286039879
SPIB	-2.52923362534232	5.30370101022643	0	0	-3.64891280853099
LINC01795	-2.53088929231865	5.80654904592541	0	0	-3.6513014310671
PDGFA	-2.53207541296958	-0.144816556265134	1.10624486004224e-25	9.63254810132784e-24	-3.65301264144809
HMX1	-2.53403660312915	-0.189490037018288	6.01934203724327e-21	4.17871225346301e-19	-3.65584204076554
LINC02721	-2.54352302707769	0.310961136989561	7.48220915287765e-37	9.46173469473441e-35	-3.66952805755186
LHX6	-2.55131572768191	0.708568873097543	6.91043415447349e-42	1.02732873800846e-39	-3.6807705480687
PCDH9-AS2	-2.55611393527331	-0.85898152574863	5.06677891852996e-16	2.63507089285186e-14	-3.68769289836598
CLEC4C	-2.55912891890047	0.916843708405577	6.10217588973787e-50	1.05067747127487e-47	-3.69204260029324
FAM169A-AS1	-2.56085708999581	2.1856285244864	4.89795343505184e-104	1.4927002888664e-101	-3.6945358241623
OR51G2	-2.56185389155391	-0.142410482677063	2.50717558533039e-26	2.2276584005402e-24	-3.69597390482692
KILH	-2.56329295288116	2.53273469814934	5.97694625577183e-142	2.60219162987003e-139	-3.69805003146728
RNF133	-2.56407631138151	-1.80226394155707	2.97733554155297e-07	6.43526794073533e-06	-3.69918017889097
LINC03017	-2.56443116374061	0.64305684094275	4.1525996015809e-30	4.12230050351074e-28	-3.69969212262969
PEG3	-2.56636784805043	1.76635998501838	3.72390982344688e-88	9.78360998097991e-86	-3.70248616747924
LINC01356	-2.56712371976782	3.15765505557358	9.83232926668876e-213	5.65377484399258e-210	-3.70357665985747
COX6A1P1	-2.56744252904405	2.0140798991963	4.04248079000186e-83	1.01817061616609e-80	-3.70403660441927
PCDHA11	-2.57127576342248	1.17079309630924	9.18428691311061e-65	1.95734495079692e-62	-3.7095667926476
GLI2	-2.57693759414011	4.37037990262813	0	0	-3.71773508774628
TAS1R1	-2.58368294354256	6.04232618179661	0	0	-3.72746656987826
KLHL30	-2.59169588285649	-1.70243931216136	4.43231667019663e-11	1.60236397201557e-09	-3.73902679768941
KCNJ1	-2.60102298602334	-0.543481169865412	5.0202080727905e-20	3.36254640057941e-18	-3.75248296317407
SEL1L2	-2.60778899163108	1.16452066288786	2.13276502748859e-43	3.24990734888711e-41	-3.76224424591099
WNT7B	-2.61337964554706	0.399572652394318	6.02446630589612e-37	7.68207678403725e-35	-3.7703098545909
LINC01720	-2.61394892136876	2.24155371899803	2.17647032949405e-117	7.20979453931093e-115	-3.77113114599577
VWA2	-2.61678145007254	2.14913685912502	4.61870366203593e-93	1.31551040003932e-90	-3.77521762110988
HRH1	-2.61691673352429	-0.228810703474903	1.37093692264719e-26	1.23611460516556e-24	-3.77541279387483
EMX2	-2.61706912507111	0.0671908116714594	2.52142704203927e-32	2.73462670936615e-30	-3.77563264840371
FAM124B	-2.62476214971596	-2.22854958621699	1.61666889964248e-08	4.29926713660596e-07	-3.78673133690827
MSLN	-2.6356905245448	-1.71849493500045	4.20549218219813e-09	1.19893900603059e-07	-3.80249764907882
S100A7A	-2.64362352068623	1.25331101042621	3.6251240134358e-66	7.94814959953018e-64	-3.81394254327145
PCDHA12	-2.65732634828217	1.13441995850827	7.25925599499146e-65	1.56902897661957e-62	-3.83371154469026
LINC02203	-2.67080725939074	0.235973376629707	3.88561800588232e-26	3.44238646358342e-24	-3.85316038829326
HSD3B1	-2.67084365222631	0.443270114091726	9.5102256967214e-42	1.40016250402551e-39	-3.85321289205666
LINC01275	-2.67374444931767	-1.38076540362066	1.05551068944845e-13	4.76559166987125e-12	-3.857397857635
LINC02594	-2.67798027314214	1.30489979810623	3.45840167598235e-67	7.69330288155022e-65	-3.86350885966063
NPM2	-2.69916224636228	-1.35529163623696	2.05047060593205e-11	7.63938168537714e-10	-3.89406798738158
PCED1CP	-2.7424338285072	0.387593906112611	4.86533264996885e-32	5.22098161410038e-30	-3.95649568435347
FAM181B	-2.75033324951748	-1.82811127352068	3.00131532552126e-10	9.98559889307707e-09	-3.9678921398709
LINC02337	-2.75340344788797	3.86230894176613	0	0	-3.97232149983455
BSPH1	-2.76136347735725	-0.785090093085983	1.95376900478544e-20	1.33804638628856e-18	-3.9838053948752
RENBP	-2.7666909635575	-1.20573448756382	5.6807427360711e-16	2.9393262415026e-14	-3.99149133279671
FRMD4A-AS1	-2.77637140997884	-1.15565313302915	3.33202341776925e-15	1.65926055032574e-13	-4.00545726484237
CROCCP5	-2.78024427999897	-0.426882849471637	1.98157301252424e-18	1.20299639700575e-16	-4.01104463521442
ADAM18	-2.78759611799038	-1.38697278482361	1.25966531551112e-08	3.403329801021e-07	-4.02165109542604
BTG4P1	-2.79612332219863	-2.46633449614207	6.00019710581094e-08	1.46289605597355e-06	-4.03395325064994
PRR9	-2.79939502984316	-1.71872788645158	3.26388417519338e-12	1.29518403806242e-10	-4.03867332704394
ADRA2C	-2.81955898920191	-1.02964610113948	4.56596594864538e-12	1.7885909800889e-10	-4.0677637712155
KCNIP1	-2.83024011754265	1.0777976054723	5.43730827639572e-38	7.26786872944894e-36	-4.08317338210377
PAUPAR	-2.83125833267649	0.95793176656313	4.3064055829479e-61	8.92802833645716e-59	-4.08464235602792
ALPI	-2.83252464655922	-0.904586802489649	3.65510593916389e-19	2.33956648945562e-17	-4.08646926078676
SERPINB7	-2.84547341280923	-2.21693917029471	2.15671666585541e-08	5.63222768711307e-07	-4.10515038164127
ADHFE1	-2.86339039408193	1.16173712116007	4.54377630321801e-67	1.00345019287588e-64	-4.13099912167109
DHRS3	-2.87128729571543	-0.186169376190558	2.62422875352538e-29	2.56333318886024e-27	-4.14239194249614
GACAT3	-2.87582361044536	3.17454905760202	3.95696855878729e-247	2.80447846040933e-244	-4.14893646126091
TMEM150C	-2.89853119483519	0.540971272717547	2.52958149269111e-46	4.01518362350282e-44	-4.18169658065068
TBX5	-2.90322012123775	-2.6244943907133	1.77944553868795e-07	3.98637082749617e-06	-4.18846127151876
DLX1	-2.92019017979787	-0.868179628780621	1.5738476860394e-21	1.12857840187616e-19	-4.21294389084704
SPRR1B	-2.95632848060034	-1.71862952027149	2.58018765068772e-13	1.13142156607711e-11	-4.26508043820092
VKORC1P1	-2.96619734512121	-1.78495369417398	4.45882204073115e-12	1.75338142597835e-10	-4.27931820010438
LINC02567	-2.97869583171818	-1.76802470279883	1.92980497907985e-11	7.21628669232363e-10	-4.29734970473645
KCNIP1-OT1	-2.98032445630511	-2.01431047806447	1.05819131500101e-09	3.29412037956801e-08	-4.29969931335148
NFATC1	-3.00837014357579	4.78121906317639	0	0	-4.34016068729521
LAMA4	-3.02433018583774	0.454053993991585	1.84435979051593e-51	3.21192622718649e-49	-4.3631861611189
CDC42EP5	-3.02862323120974	-0.561877631863702	1.89415284364375e-24	1.55177962534643e-22	-4.36937971638739
STMN3	-3.06091734586428	3.87256262086085	0	0	-4.4159702754494
RBMY2HP	-3.0829432735829	-0.15609976108589	6.2802043697042e-26	5.53166209165044e-24	-4.44774697214003
LINC02984	-3.08826076676183	-1.91806655712156	3.28783084523174e-10	1.08794715352098e-08	-4.45541849317924
LINC01412	-3.09667346554058	-1.83687808862221	7.94506651430904e-13	3.33058936850182e-11	-4.46755545198783
NCAN	-3.15495769560385	2.45101374798308	9.31950287683835e-147	4.17678190697832e-144	-4.55164182166215
ADAM6	-3.15539007092442	-2.87234634153506	2.53435177934698e-07	5.53669568655042e-06	-4.55226560739294
HSD3B2	-3.2366478362409	-1.40659692390397	2.22950083973767e-14	1.05670711651392e-12	-4.66949578244874
CD209	-3.26568505763435	-2.96543329107881	4.69863489461146e-07	9.82137153965562e-06	-4.71138763775426
ANKRD33	-3.26814840191701	-2.96537282956101	4.69863489461146e-07	9.82137153965562e-06	-4.71494149233487
ARHGEF7-IT1	-3.28304749195651	-1.22859303209062	1.74744867232109e-16	9.44241945703147e-15	-4.7364363356486
LINC01357	-3.29854957573046	-1.84576403953801	3.26308284043155e-13	1.41862642860188e-11	-4.75880111503272
CCDC92B	-3.29994645732347	0.235488310494029	3.69546796873345e-48	6.08773415216868e-46	-4.76081638917968
ODAM	-3.31012982607991	-2.75141503981976	1.10006305981679e-07	2.56115521856199e-06	-4.77550788478414
HES7	-3.31670067664639	-0.868176620046289	3.95000339136077e-20	2.6515485320509e-18	-4.78498761831081
ADGRG4	-3.32237452164428	0.817203563060273	2.71734931311713e-73	6.32167463103493e-71	-4.79317324635205
UMOD	-3.33920729134378	-1.71057520410053	3.34848107428673e-15	1.66473587634523e-13	-4.81745779972193
C7orf33	-3.34500350664497	-2.90886926426644	2.04144730403238e-07	4.5346317811728e-06	-4.82581997079288
LINC02466	-3.41864385793705	0.793092676744252	1.03280539920815e-36	1.27950314415722e-34	-4.9320605404113
OR51E1	-3.4322577669272	-2.46633912919907	5.18942596544446e-10	1.68426992250144e-08	-4.9517012593985
AADACL4	-3.45030487543035	-2.45285547255758	1.28310342209118e-09	3.93003617001515e-08	-4.97773773333838
CCL16	-3.56505470185795	-2.94636215436211	9.2419730015275e-08	2.18001833741913e-06	-5.14328673886835
SOBP	-3.57116854699042	1.40941631423228	4.31827863171499e-107	1.35674082041388e-104	-5.15210715292173
SMIM44	-3.59246302373713	-2.03444516958795	1.43250721108288e-13	6.4013328101117e-12	-5.18282858892252
PRAMEF8	-3.63822896176906	-1.75143663957836	8.61041069997282e-16	4.41026683180456e-14	-5.24885488076283
RTL1	-3.63949494444313	-1.20616401729416	1.84270604934898e-12	7.50779539571652e-11	-5.25068130768856
IGHM	-3.64454453617256	-2.45275463424997	5.31263553870976e-10	1.72242426252892e-08	-5.25796632863512
TBX5-AS1	-3.66936209217706	-1.72688559197261	2.67778818348872e-16	1.42422814450266e-14	-5.29377049360979
TM4SF18-AS1	-3.67288570015806	-1.60938923534998	5.46124928521641e-17	3.04272455605586e-15	-5.29885398537003
GIPC3	-3.67796065978694	-0.476698181412448	1.94049382406776e-18	1.1804089776904e-16	-5.30617560445932
RFTN1P1	-3.7255224265793	-2.38700149052557	1.12190658825438e-09	3.46766989692094e-08	-5.37479272954658
RFX6	-3.74811508004669	-1.76804094974087	5.2177231662951e-14	2.38761758582597e-12	-5.40738703866451
MLIP-AS1	-3.75932086462455	-0.573091996103867	2.08237293331782e-14	9.90053003366521e-13	-5.42355356850425
RBMX2P3	-3.88026725224719	-2.96542617694196	2.49673333372815e-08	6.43199028560431e-07	-5.59804232214087
DUSP13B	-3.8848193467057	-2.23999694077939	5.76243055343807e-11	2.06121870359834e-09	-5.60460960624182
LRFN2	-3.89371275331974	0.991710029801791	4.34077766428991e-96	1.24801452921603e-93	-5.6174400798605
IL20	-3.91530439373902	-3.28734251796141	2.28486415765567e-07	5.0386049253773e-06	-5.64859023241806
MS4A4A	-3.95858368405734	2.52502276931449	9.85724256090406e-227	6.13080253645127e-224	-5.71102904993349
LINC02993	-4.10746272858737	-2.05481728362828	5.30459939846488e-15	2.62014540142003e-13	-5.92581610916925
DLX3	-4.13570820545742	-1.19462943943222	4.63722915371826e-23	3.59603551370783e-21	-5.96656571857722
MS4A4E	-4.13742730750528	2.50167825135242	3.81779254450213e-248	2.77026299014873e-245	-5.96904585857645
OR6N2	-4.16331845426108	-2.20584169439935	2.08932016888024e-11	7.7651367642432e-10	-6.00639888760396
FAM20C	-4.17478879461916	-0.0810294277062189	8.21776975361259e-45	1.29095232479947e-42	-6.02294709075588
RNU6-873P	-4.24590507022343	-3.00445929937386	7.11826096865467e-09	1.97934417226934e-07	-6.12554618889664
GRB10	-4.26722890507083	4.54772177123488	0	0	-6.15630997968373
XGY2	-4.29840087570037	0.66871198789746	8.87499066263444e-89	2.37258083714427e-86	-6.2012816271257
KPRP	-4.36016388817664	-2.55044959295847	5.18806349035741e-12	2.01930297486759e-10	-6.29038681893557
PRAMEF7	-4.36814952503159	-0.877204871567579	1.75722845757304e-29	1.72197088337608e-27	-6.30190765762455
GFPT2	-4.38116264951057	0.336122196665893	1.49035818688878e-64	3.154177507196e-62	-6.32068162777685
CST9L	-4.7127704121094	-2.59436344620424	4.87542621678712e-12	1.90004462126348e-10	-6.79909050239847
PRAMEF12	-4.73849988795447	-0.252191813359363	1.30356184398249e-46	2.11315695517077e-44	-6.83621028960482
MTCO1P51	-4.80965835645455	-1.62475318857311	4.98578877618458e-18	2.93901158110254e-16	-6.93887025922714
EVX2	-4.87060939436201	-0.735180377544454	1.33740751316293e-37	1.74930606743148e-35	-7.02680401935328
FABP2	-4.88560262093712	-3.67067121126543	2.91264983397228e-07	6.30887820470073e-06	-7.0484346729801
LINC02070	-4.95599163160814	-3.60924521331834	1.47207558562446e-07	3.35294258504796e-06	-7.14998454960827
UBE2WP1	-5.06678455252618	-3.52182597174448	5.44794220356153e-08	1.3335862377168e-06	-7.30982494718233
LINC01724	-5.10885612069664	-1.87246560545257	6.92725731160977e-20	4.59945738188713e-18	-7.37052138994426
ESPNP	-5.24028769869027	2.33633847450127	2.59093652516201e-270	2.02465080873942e-267	-7.56013707573189
MTUS2	-5.39450710743863	5.42963581365671	0	0	-7.78262865194198
TMEM100	-5.56354449863512	-2.32399879475315	2.62550298823621e-15	1.3095716705317e-13	-8.02649805794596
OFD1P6Y	-5.96107809032111	1.35087546558177	1.97973273216615e-165	9.7313443137896e-163	-8.60001779925812
LINC00529	-5.98440185083009	2.90117849649075	0	0	-8.6336668728793
APOBEC1	-6.06036522522793	-1.3430428727456	1.46943370041001e-19	9.58939217423888e-18	-8.74325885641226
LINC01780	-6.07017787822689	-0.0225819323033347	1.40363275989241e-71	3.24069030230917e-69	-8.75741552223182
CBLIF	-6.0822147059799	0.296621988771381	6.08620050868802e-91	1.7016793275484e-88	-8.77478099393912
ECEL1P1	-6.36955544718754	-2.37416780502498	3.20868246933496e-16	1.69476268518981e-14	-9.18932605632475
VSX1	-6.45511410592757	2.21395087622668	5.66836613163496e-297	5.23482200690021e-294	-9.3127611089941
KBTBD13	-6.6253744721888	-0.12899820450837	1.52766784574846e-70	3.47441830350971e-68	-9.55839489505911
MPO	-6.91234929934864	-3.94626540317248	3.37807031157796e-07	7.21536366363255e-06	-9.97241205506259
FTHL17	-6.95529114508365	-3.90885754163562	2.27898050394118e-07	5.02926935829916e-06	-10.0343640429511
TM4SF1-AS1	-7.09003410230086	-3.80190653368565	7.22956405412578e-08	1.73486767018533e-06	-10.2287570391231
GTF2IP3	-7.09049469010425	-3.80189857476451	7.22956405412578e-08	1.73486767018533e-06	-10.2294215268629
ZFYVE9P2	-7.39327918525275	-3.55037406149994	4.1939548205791e-09	1.19676935498098e-07	-10.6662472164717
MMP3	-7.52375541049397	-3.43934985780942	1.11951951928339e-09	3.46732488513014e-08	-10.8544846195812
RN7SL190P	-7.78085945474425	-3.21695888085384	7.08654352230578e-11	2.49675722989354e-09	-11.2254073492135
CRP	-7.87880547782043	-3.12822519626924	2.258122672456e-11	8.37208595690621e-10	-11.3667135909803
